# Supplementary material for: Identification of important extracellular vesicle RNA molecules related to sperm motility and prostate cancer
Source: Extracell Vesicles Circ Nucl Acids. 2021 Apr 8;2(2):104–26. doi: 10.20517/evcna.2021.02 (PMC11648515; doi:10.20517/evcna.2021.02)
Supplement: Supplementary file 1 [file evcna-2-2-104-SupplementaryMaterials.zip]

Archive with 13 entries (12 files):
- Table/
- Table/Table S1.xlsx
- Table/Table S10.xlsx
- Table/Table S11.xlsx
- Table/Table S12.xlsx
- Table/Table S2.xlsx
- Table/Table S3.xlsx
- Table/Table S4.xlsx
- Table/Table S5.xlsx
- Table/Table S6.xlsx
- Table/Table S7.xlsx
- Table/Table S8.xlsx
- Table/Table S9.xlsx
