# Supplementary material for: Identification of important extracellular vesicle RNA molecules related to sperm motility and prostate cancer
Source: Extracell Vesicles Circ Nucl Acids. 2021 Apr 8;2(2):104–26. doi: 10.20517/evcna.2021.02 (PMC11648515; doi:10.20517/evcna.2021.02)
Supplement: Supplementary file 1 [file evcna-2-2-104-SupplementaryMaterials.zip › Table/Table S1.xlsx]

## Sheet: Sheet1
Table S1 Phenotypic information of animals
Boar	Group	Age in months	Total motility of sperm (%)	Fast moving sperm (%)
L1	Low	36	73.2	32.9
L2	Low	17	65.8	42.1
L3	Low	29	55.3	24.8
L4	Low	28	31.3	14.3
L5	Low	14	63.2	26.3
H1	High	30	97.7	78.3
H2	High	15	98.7	71.1
H3	High	27	99.6	76.9
H4	High	29	99.6	78.3
H5	High	14	98.5	76.7
H6	High	35	96.8	74.5
P value		0.9708	0.000151	1.56e-06
