# Supplementary material for: Identification of important extracellular vesicle RNA molecules related to sperm motility and prostate cancer
Source: Extracell Vesicles Circ Nucl Acids. 2021 Apr 8;2(2):104–26. doi: 10.20517/evcna.2021.02 (PMC11648515; doi:10.20517/evcna.2021.02)
Supplement: Supplementary file 1 [file evcna-2-2-104-SupplementaryMaterials.zip › Table/Table S10.xlsx]

## Sheet: Sheet1
Table S10 GO and KEGG enrichment analysis of DEGs
Term	Database	ID	Input number	Background number	P value	Corrected P value
nucleoplasm	Gene Ontology	GO:0005654	70	1546	8.64665e-16	1.65583e-12
cytosol	Gene Ontology	GO:0005829	82	2056	1.98065e-15	1.89647e-12
nucleus	Gene Ontology	GO:0005634	89	2706	4.43801e-12	2.83293e-09
cytoplasm	Gene Ontology	GO:0005737	71	2398	6.81019e-08	3.26038e-05
regulation of apoptotic process	Gene Ontology	GO:0042981	8	69	2.02146e-05	0.00774218
sphingosine biosynthetic process	Gene Ontology	GO:0046512	4	9	3.18777e-05	0.0101743
Golgi apparatus	Gene Ontology	GO:0005794	22	549	5.92979e-05	0.0157687
positive regulation of bone resorption	Gene Ontology	GO:0045780	4	14	0.000128562	0.0273552
histone acetyltransferase binding	Gene Ontology	GO:0035035	4	16	0.000198787	0.0344789
positive regulation of transcription, DNA-templated	Gene Ontology	GO:0045893	12	220	0.000215275	0.0344789
DNA-binding transcription factor activity	Gene Ontology	GO:0003700	15	326	0.000219038	0.0344789
metal ion binding	Gene Ontology	GO:0046872	29	915	0.00023406	0.0344789
cellular iron ion homeostasis	Gene Ontology	GO:0006879	5	34	0.000278663	0.0381171
protein ubiquitination	Gene Ontology	GO:0016567	13	278	0.000490502	0.051758
negative regulation of glycolytic process	Gene Ontology	GO:0045820	3	8	0.00050352	0.051758
ubiquitin protein ligase binding	Gene Ontology	GO:0031625	10	176	0.000527036	0.051758
mitochondrion	Gene Ontology	GO:0005739	22	647	0.000540553	0.051758
negative regulation of autophagy	Gene Ontology	GO:0010507	4	22	0.000571352	0.0521018
intraciliary retrograde transport	Gene Ontology	GO:0035721	3	10	0.000853527	0.0712172
unfolded protein binding	Gene Ontology	GO:0051082	6	68	0.00085535	0.0712172
negative regulation of DNA-binding transcription factor activity	Gene Ontology	GO:0043433	5	45	0.000896273	0.0715151
epidermal growth factor receptor signaling pathway	Gene Ontology	GO:0007173	4	27	0.00113362	0.0868355
phosphatidylinositol phosphate binding	Gene Ontology	GO:1901981	3	12	0.00132799	0.0975209
protein binding	Gene Ontology	GO:0005515	5	50	0.00138446	0.0975209
SH3 domain binding	Gene Ontology	GO:0017124	5	51	0.00150177	0.0982136
negative regulation of osteoblast differentiation	Gene Ontology	GO:0045668	4	30	0.00161285	0.0982136
microtubule binding	Gene Ontology	GO:0008017	9	171	0.00164117	0.0982136
lipid phosphorylation	Gene Ontology	GO:0046834	3	14	0.00194107	0.100639
N-glycan processing	Gene Ontology	GO:0006491	3	14	0.00194107	0.100639
cell cortex	Gene Ontology	GO:0005938	5	55	0.00204511	0.100639
proteasome-mediated ubiquitin-dependent protein catabolic process	Gene Ontology	GO:0043161	7	112	0.00214176	0.100639
intracellular membrane-bounded organelle	Gene Ontology	GO:0043231	11	252	0.00219083	0.100639
cellular response to amino acid stimulus	Gene Ontology	GO:0071230	4	33	0.00221729	0.100639
defense response to virus	Gene Ontology	GO:0051607	6	83	0.00222494	0.100639
mitochondrial fission	Gene Ontology	GO:0000266	3	15	0.00230357	0.100639
sphingolipid metabolic process	Gene Ontology	GO:0006665	3	15	0.00230357	0.100639
regulation of cell population proliferation	Gene Ontology	GO:0042127	7	114	0.00235369	0.100639
recycling endosome	Gene Ontology	GO:0055037	5	57	0.00236487	0.100639
basement membrane	Gene Ontology	GO:0005604	5	58	0.0025377	0.105646
structural constituent of ribosome	Gene Ontology	GO:0003735	8	152	0.00293216	0.11947
membrane	Gene Ontology	GO:0016020	16	473	0.00313585	0.120555
NAD+ kinase activity	Gene Ontology	GO:0003951	3	17	0.00314764	0.120555
positive regulation of osteoclast differentiation	Gene Ontology	GO:0045672	3	17	0.00314764	0.120555
endoplasmic reticulum	Gene Ontology	GO:0005783	17	522	0.00343017	0.12596
DNA replication	Gene Ontology	GO:0006260	4	38	0.00354367	0.12596
magnesium ion binding	Gene Ontology	GO:0000287	8	158	0.00366906	0.12596
intracellular signal transduction	Gene Ontology	GO:0035556	11	275	0.00414399	0.12596
regulation of multicellular organism growth	Gene Ontology	GO:0040014	3	19	0.00415897	0.12596
response to cytokine	Gene Ontology	GO:0034097	3	19	0.00415897	0.12596
hemidesmosome assembly	Gene Ontology	GO:0031581	2	5	0.00447273	0.12596
sodium:bicarbonate symporter activity	Gene Ontology	GO:0008510	2	5	0.00447273	0.12596
polar body extrusion after meiotic divisions	Gene Ontology	GO:0040038	2	5	0.00447273	0.12596
protein localization to lysosome	Gene Ontology	GO:0061462	2	5	0.00447273	0.12596
positive regulation of lipid storage	Gene Ontology	GO:0010884	2	5	0.00447273	0.12596
Ragulator complex	Gene Ontology	GO:0071986	2	5	0.00447273	0.12596
negative regulation of type I interferon production	Gene Ontology	GO:0032480	2	5	0.00447273	0.12596
hemidesmosome	Gene Ontology	GO:0030056	2	5	0.00447273	0.12596
cellular response to increased oxygen levels	Gene Ontology	GO:0036295	2	5	0.00447273	0.12596
perinuclear region of cytoplasm	Gene Ontology	GO:0048471	11	279	0.00459382	0.127495
bicarbonate transport	Gene Ontology	GO:0015701	3	20	0.00473022	0.127778
oxidation-reduction process	Gene Ontology	GO:0055114	15	450	0.00473748	0.127778
phosphorylation	Gene Ontology	GO:0016310	6	98	0.00482178	0.128246
ubiquitin-dependent protein catabolic process	Gene Ontology	GO:0006511	9	204	0.0050289	0.131483
DNA binding	Gene Ontology	GO:0003677	15	454	0.00511707	0.131483
negative regulation of NF-kappaB transcription factor activity	Gene Ontology	GO:0032088	4	43	0.0053261	0.131483
mitochondrial small ribosomal subunit	Gene Ontology	GO:0005763	3	21	0.00534656	0.131483
ubiquitin protein ligase activity	Gene Ontology	GO:0061630	9	209	0.00583288	0.131483
positive regulation of Wnt signaling pathway, planar cell polarity pathway	Gene Ontology	GO:2000096	2	6	0.00590474	0.131483
lipid kinase activity	Gene Ontology	GO:0001727	2	6	0.00590474	0.131483
protein-arginine N-methyltransferase activity	Gene Ontology	GO:0016274	2	6	0.00590474	0.131483
response to interferon-alpha	Gene Ontology	GO:0035455	2	6	0.00590474	0.131483
ceramide catabolic process	Gene Ontology	GO:0046514	2	6	0.00590474	0.131483
complement activation, alternative pathway	Gene Ontology	GO:0006957	2	6	0.00590474	0.131483
negative regulation of trophoblast cell migration	Gene Ontology	GO:1901164	2	6	0.00590474	0.131483
maturation of SSU-rRNA from tricistronic rRNA transcript (SSU-rRNA, 5.8S rRNA, LSU-rRNA)	Gene Ontology	GO:0000462	3	22	0.00600893	0.131623
ubiquitin-protein transferase activity	Gene Ontology	GO:0004842	6	104	0.00631872	0.133286
zinc ion binding	Gene Ontology	GO:0008270	18	606	0.00658233	0.133286
ATP binding	Gene Ontology	GO:0005524	30	1203	0.00658799	0.133286
mitochondrial membrane	Gene Ontology	GO:0031966	4	46	0.00664021	0.133286
Golgi membrane	Gene Ontology	GO:0000139	8	178	0.00719406	0.133286
brown fat cell differentiation	Gene Ontology	GO:0050873	3	24	0.00747509	0.133286
Golgi cisterna membrane	Gene Ontology	GO:0032580	3	24	0.00747509	0.133286
cellular response to epidermal growth factor stimulus	Gene Ontology	GO:0071364	3	24	0.00747509	0.133286
endoplasmic reticulum tubular network organization	Gene Ontology	GO:0071786	2	7	0.00751691	0.133286
WASH complex	Gene Ontology	GO:0071203	2	7	0.00751691	0.133286
hematopoietic stem cell differentiation	Gene Ontology	GO:0060218	2	7	0.00751691	0.133286
extrinsic component of endoplasmic reticulum membrane	Gene Ontology	GO:0042406	2	7	0.00751691	0.133286
regulation of epidermal growth factor receptor signaling pathway	Gene Ontology	GO:0042058	2	7	0.00751691	0.133286
intraciliary transport particle A	Gene Ontology	GO:0030991	2	7	0.00751691	0.133286
peptidyl-arginine N-methylation	Gene Ontology	GO:0035246	2	7	0.00751691	0.133286
negative regulation of amyloid-beta formation	Gene Ontology	GO:1902430	2	7	0.00751691	0.133286
alpha-mannosidase activity	Gene Ontology	GO:0004559	2	7	0.00751691	0.133286
N-terminal peptidyl-methionine acetylation	Gene Ontology	GO:0017196	2	7	0.00751691	0.133286
microtubule anchoring at centrosome	Gene Ontology	GO:0034454	2	7	0.00751691	0.133286
small ribosomal subunit rRNA binding	Gene Ontology	GO:0070181	2	7	0.00751691	0.133286
phagocytic vesicle	Gene Ontology	GO:0045335	4	48	0.00762587	0.133977
negative regulation of cell population proliferation	Gene Ontology	GO:0008285	8	182	0.00813179	0.138166
protein phosphatase binding	Gene Ontology	GO:0019903	4	49	0.00815286	0.138166
circadian regulation of gene expression	Gene Ontology	GO:0032922	4	49	0.00815286	0.138166
P-body	Gene Ontology	GO:0000932	4	49	0.00815286	0.138166
negative regulation of protein phosphorylation	Gene Ontology	GO:0001933	3	25	0.00828039	0.139096
positive regulation of transcription by RNA polymerase II	Gene Ontology	GO:0045944	22	818	0.00852875	0.140286
chromatin binding	Gene Ontology	GO:0003682	11	308	0.00912863	0.140286
hair follicle development	Gene Ontology	GO:0001942	3	26	0.00913473	0.140286
negative regulation of MAP kinase activity	Gene Ontology	GO:0043407	3	26	0.00913473	0.140286
Cul3-RING ubiquitin ligase complex	Gene Ontology	GO:0031463	3	26	0.00913473	0.140286
retrograde transport, endosome to Golgi	Gene Ontology	GO:0042147	4	51	0.00927718	0.140286
protein serine/threonine/tyrosine kinase activity	Gene Ontology	GO:0004712	2	8	0.00930356	0.140286
positive regulation of megakaryocyte differentiation	Gene Ontology	GO:0045654	2	8	0.00930356	0.140286
positive regulation of phosphorylation	Gene Ontology	GO:0042327	2	8	0.00930356	0.140286
negative regulation of production of miRNAs involved in gene silencing by miRNA	Gene Ontology	GO:1903799	2	8	0.00930356	0.140286
positive regulation of DNA biosynthetic process	Gene Ontology	GO:2000573	2	8	0.00930356	0.140286
keratinocyte development	Gene Ontology	GO:0003334	2	8	0.00930356	0.140286
SCF ubiquitin ligase complex	Gene Ontology	GO:0019005	4	52	0.00987529	0.146598
T cell receptor signaling pathway	Gene Ontology	GO:0050852	4	52	0.00987529	0.146598
mitotic metaphase plate congression	Gene Ontology	GO:0007080	3	27	0.0100387	0.147878
guanyl-nucleotide exchange factor activity	Gene Ontology	GO:0005085	5	83	0.0104534	0.148698
ribosome	Gene Ontology	GO:0005840	4	53	0.0104979	0.148698
negative regulation of canonical Wnt signaling pathway	Gene Ontology	GO:0090090	5	84	0.0109432	0.148698
nucleolus	Gene Ontology	GO:0005730	14	452	0.0112272	0.148698
positive regulation of vascular endothelial cell proliferation	Gene Ontology	GO:1905564	2	9	0.0112591	0.148698
protein complex oligomerization	Gene Ontology	GO:0051259	2	9	0.0112591	0.148698
epithelial tube branching involved in lung morphogenesis	Gene Ontology	GO:0060441	2	9	0.0112591	0.148698
nucleosomal DNA binding	Gene Ontology	GO:0031492	2	9	0.0112591	0.148698
positive regulation of pseudopodium assembly	Gene Ontology	GO:0031274	2	9	0.0112591	0.148698
collagen metabolic process	Gene Ontology	GO:0032963	2	9	0.0112591	0.148698
limb bud formation	Gene Ontology	GO:0060174	2	9	0.0112591	0.148698
phospholipid homeostasis	Gene Ontology	GO:0055091	2	9	0.0112591	0.148698
peptide alpha-N-acetyltransferase activity	Gene Ontology	GO:0004596	2	9	0.0112591	0.148698
regulation of TOR signaling	Gene Ontology	GO:0032006	2	9	0.0112591	0.148698
exocytosis	Gene Ontology	GO:0006887	4	55	0.0118178	0.153953
anion transmembrane transport	Gene Ontology	GO:0098656	3	29	0.0119975	0.155239
regulation of transcription, DNA-templated	Gene Ontology	GO:0006355	14	458	0.0124358	0.159829
response to UV	Gene Ontology	GO:0009411	3	30	0.0130533	0.16012
catalytic step 2 spliceosome	Gene Ontology	GO:0071013	4	57	0.0132397	0.16012
mitogen-activated protein kinase kinase kinase binding	Gene Ontology	GO:0031435	2	10	0.0133782	0.16012
triglyceride biosynthetic process	Gene Ontology	GO:0019432	2	10	0.0133782	0.16012
positive regulation of response to DNA damage stimulus	Gene Ontology	GO:2001022	2	10	0.0133782	0.16012
peptide metabolic process	Gene Ontology	GO:0006518	2	10	0.0133782	0.16012
mRNA 3'-UTR AU-rich region binding	Gene Ontology	GO:0035925	2	10	0.0133782	0.16012
endoplasmic reticulum tubular network	Gene Ontology	GO:0071782	2	10	0.0133782	0.16012
Golgi transport complex	Gene Ontology	GO:0017119	2	10	0.0133782	0.16012
complement activation	Gene Ontology	GO:0006956	2	10	0.0133782	0.16012
negative regulation of keratinocyte proliferation	Gene Ontology	GO:0010839	2	10	0.0133782	0.16012
identical protein binding	Gene Ontology	GO:0042802	18	655	0.0135442	0.161095
response to oxidative stress	Gene Ontology	GO:0006979	4	58	0.0139897	0.164358
fibrillar center	Gene Ontology	GO:0001650	5	90	0.0142134	0.165968
negative regulation of apoptotic process	Gene Ontology	GO:0043066	8	204	0.0150079	0.174182
lysosome organization	Gene Ontology	GO:0007040	3	32	0.0153193	0.174303
retrograde vesicle-mediated transport, Golgi to endoplasmic reticulum	Gene Ontology	GO:0006890	3	32	0.0153193	0.174303
positive regulation of fat cell differentiation	Gene Ontology	GO:0045600	3	32	0.0153193	0.174303
positive regulation of DNA-binding transcription factor activity	Gene Ontology	GO:0051091	4	60	0.0155692	0.174303
negative regulation of T cell receptor signaling pathway	Gene Ontology	GO:0050860	2	11	0.0156554	0.174303
lysine-acetylated histone binding	Gene Ontology	GO:0070577	2	11	0.0156554	0.174303
phosphatidic acid biosynthetic process	Gene Ontology	GO:0006654	2	11	0.0156554	0.174303
negative regulation of transcription by RNA polymerase II	Gene Ontology	GO:0000122	16	570	0.0161844	0.176844
central nervous system development	Gene Ontology	GO:0007417	4	61	0.0163993	0.176844
ossification	Gene Ontology	GO:0001503	3	33	0.01653	0.176844
U2-type precatalytic spliceosome	Gene Ontology	GO:0071005	3	33	0.01653	0.176844
Rho protein signal transduction	Gene Ontology	GO:0007266	3	33	0.01653	0.176844
cytoskeleton organization	Gene Ontology	GO:0007010	4	62	0.0172566	0.183591
mRNA splicing, via spliceosome	Gene Ontology	GO:0000398	5	96	0.0180831	0.184223
calcium ion import across plasma membrane	Gene Ontology	GO:0098703	2	12	0.0180856	0.184223
positive regulation of chondrocyte differentiation	Gene Ontology	GO:0032332	2	12	0.0180856	0.184223
inorganic anion exchanger activity	Gene Ontology	GO:0005452	2	12	0.0180856	0.184223
mitochondrial electron transport, NADH to ubiquinone	Gene Ontology	GO:0006120	2	12	0.0180856	0.184223
positive regulation of mitochondrial translation	Gene Ontology	GO:0070131	2	12	0.0180856	0.184223
diacylglycerol metabolic process	Gene Ontology	GO:0046339	2	12	0.0180856	0.184223
protein C-terminus binding	Gene Ontology	GO:0008022	5	98	0.019513	0.191164
negative regulation of transcription, DNA-templated	Gene Ontology	GO:0045892	8	215	0.0197031	0.191164
positive regulation of apoptotic process	Gene Ontology	GO:0043065	6	136	0.0203573	0.191164
fatty acid metabolic process	Gene Ontology	GO:0006631	3	36	0.0204757	0.191164
centrosome	Gene Ontology	GO:0005813	11	349	0.020655	0.191164
oocyte maturation	Gene Ontology	GO:0001556	2	13	0.0206637	0.191164
response to gamma radiation	Gene Ontology	GO:0010332	2	13	0.0206637	0.191164
protein localization to Golgi apparatus	Gene Ontology	GO:0034067	2	13	0.0206637	0.191164
intrinsic apoptotic signaling pathway	Gene Ontology	GO:0097193	2	13	0.0206637	0.191164
filopodium assembly	Gene Ontology	GO:0046847	2	13	0.0206637	0.191164
neural crest cell development	Gene Ontology	GO:0014032	2	13	0.0206637	0.191164
retrograde protein transport, ER to cytosol	Gene Ontology	GO:0030970	2	13	0.0206637	0.191164
inclusion body	Gene Ontology	GO:0016234	2	13	0.0206637	0.191164
protein catabolic process	Gene Ontology	GO:0030163	2	13	0.0206637	0.191164
positive regulation of exocytosis	Gene Ontology	GO:0045921	2	13	0.0206637	0.191164
neuromuscular process	Gene Ontology	GO:0050905	2	13	0.0206637	0.191164
interleukin-1-mediated signaling pathway	Gene Ontology	GO:0070498	2	13	0.0206637	0.191164
cell surface	Gene Ontology	GO:0009986	10	306	0.0215458	0.195546
calcium ion binding	Gene Ontology	GO:0005509	15	542	0.0217341	0.196324
microtubule cytoskeleton	Gene Ontology	GO:0015630	4	68	0.0229849	0.203553
endosomal transport	Gene Ontology	GO:0016197	3	38	0.0233682	0.203553
endothelial cell migration	Gene Ontology	GO:0043542	2	14	0.0233847	0.203553
exocyst	Gene Ontology	GO:0000145	2	14	0.0233847	0.203553
positive regulation of insulin secretion	Gene Ontology	GO:0032024	2	14	0.0233847	0.203553
regulation of cilium assembly	Gene Ontology	GO:1902017	2	14	0.0233847	0.203553
determination of adult lifespan	Gene Ontology	GO:0008340	2	14	0.0233847	0.203553
type I interferon signaling pathway	Gene Ontology	GO:0060337	2	14	0.0233847	0.203553
transcription coactivator activity	Gene Ontology	GO:0003713	6	142	0.0243562	0.211051
collagen-containing extracellular matrix	Gene Ontology	GO:0062023	5	105	0.0250945	0.215732
cell population proliferation	Gene Ontology	GO:0008283	4	70	0.0251218	0.215732
L-ascorbic acid binding	Gene Ontology	GO:0031418	2	15	0.0262438	0.215952
regulation of cytoskeleton organization	Gene Ontology	GO:0051493	2	15	0.0262438	0.215952
muscle fiber development	Gene Ontology	GO:0048747	2	15	0.0262438	0.215952
mismatch repair	Gene Ontology	GO:0006298	2	15	0.0262438	0.215952
acyl-CoA metabolic process	Gene Ontology	GO:0006637	2	15	0.0262438	0.215952
nucleosome assembly	Gene Ontology	GO:0006334	3	40	0.0264705	0.215952
ribosome binding	Gene Ontology	GO:0043022	3	40	0.0264705	0.215952
mitochondrial intermembrane space	Gene Ontology	GO:0005758	3	40	0.0264705	0.215952
stem cell population maintenance	Gene Ontology	GO:0019827	3	40	0.0264705	0.215952
electron transport chain	Gene Ontology	GO:0022900	3	40	0.0264705	0.215952
positive regulation of epithelial cell proliferation	Gene Ontology	GO:0050679	3	40	0.0264705	0.215952
positive regulation of cell population proliferation	Gene Ontology	GO:0008284	8	228	0.0265007	0.215952
small GTPase mediated signal transduction	Gene Ontology	GO:0007264	4	72	0.0273744	0.22119
positive regulation of proteasomal ubiquitin-dependent protein catabolic process	Gene Ontology	GO:0032436	3	41	0.0281002	0.225154
protein localization	Gene Ontology	GO:0008104	3	41	0.0281002	0.225154
positive regulation of angiogenesis	Gene Ontology	GO:0045766	4	73	0.0285445	0.227592
regulation of lipid metabolic process	Gene Ontology	GO:0019216	2	16	0.0292364	0.227592
cellular response to glucose stimulus	Gene Ontology	GO:0071333	2	16	0.0292364	0.227592
regulation of I-kappaB kinase/NF-kappaB signaling	Gene Ontology	GO:0043122	2	16	0.0292364	0.227592
oligodendrocyte differentiation	Gene Ontology	GO:0048709	2	16	0.0292364	0.227592
response to interferon-gamma	Gene Ontology	GO:0034341	2	16	0.0292364	0.227592
integral component of Golgi membrane	Gene Ontology	GO:0030173	3	42	0.029782	0.22997
synapse	Gene Ontology	GO:0045202	8	234	0.0301303	0.231725
actin binding	Gene Ontology	GO:0003779	6	150	0.0304601	0.232395
RNA binding	Gene Ontology	GO:0003723	12	420	0.0307093	0.233367
protein folding	Gene Ontology	GO:0006457	4	75	0.0309728	0.233516
cytoskeleton	Gene Ontology	GO:0005856	6	151	0.0312872	0.234043
mitotic G2 DNA damage checkpoint	Gene Ontology	GO:0007095	2	17	0.0323577	0.235694
cell adhesion mediated by integrin	Gene Ontology	GO:0033627	2	17	0.0323577	0.235694
integrin complex	Gene Ontology	GO:0008305	2	17	0.0323577	0.235694
negative regulation of protein-containing complex assembly	Gene Ontology	GO:0031333	2	17	0.0323577	0.235694
bone resorption	Gene Ontology	GO:0045453	2	17	0.0323577	0.235694
actin polymerization or depolymerization	Gene Ontology	GO:0008154	2	17	0.0323577	0.235694
SCF-dependent proteasomal ubiquitin-dependent protein catabolic process	Gene Ontology	GO:0031146	3	44	0.0333016	0.239746
positive regulation of nucleic acid-templated transcription	Gene Ontology	GO:1903508	3	44	0.0333016	0.239746
integral component of endoplasmic reticulum membrane	Gene Ontology	GO:0030176	4	77	0.0335191	0.240409
regulation of cell cycle	Gene Ontology	GO:0051726	4	78	0.0348367	0.246138
protein phosphorylation	Gene Ontology	GO:0006468	9	287	0.0352654	0.246138
positive regulation of GTPase activity	Gene Ontology	GO:0043547	7	198	0.0354356	0.246138
sperm capacitation	Gene Ontology	GO:0048240	2	18	0.0356032	0.246138
positive regulation of transforming growth factor beta receptor signaling pathway	Gene Ontology	GO:0030511	2	18	0.0356032	0.246138
developmental process	Gene Ontology	GO:0032502	2	18	0.0356032	0.246138
cellular response to amyloid-beta	Gene Ontology	GO:1904646	2	18	0.0356032	0.246138
U2-type catalytic step 2 spliceosome	Gene Ontology	GO:0071007	2	18	0.0356032	0.246138
inorganic anion transport	Gene Ontology	GO:0015698	2	18	0.0356032	0.246138
ubiquitin binding	Gene Ontology	GO:0043130	3	46	0.0370274	0.250556
neural tube closure	Gene Ontology	GO:0001843	3	46	0.0370274	0.250556
endoplasmic reticulum-Golgi intermediate compartment	Gene Ontology	GO:0005793	3	46	0.0370274	0.250556
protein localization to cilium	Gene Ontology	GO:0061512	2	19	0.0389687	0.253826
membrane fusion	Gene Ontology	GO:0061025	2	19	0.0389687	0.253826
intraciliary transport	Gene Ontology	GO:0042073	2	19	0.0389687	0.253826
regulation of synaptic plasticity	Gene Ontology	GO:0048167	2	19	0.0389687	0.253826
NADH dehydrogenase (ubiquinone) activity	Gene Ontology	GO:0008137	2	19	0.0389687	0.253826
ubiquitin conjugating enzyme binding	Gene Ontology	GO:0031624	2	19	0.0389687	0.253826
GTP-Rho binding	Gene Ontology	GO:0017049	2	19	0.0389687	0.253826
negative regulation of myoblast differentiation	Gene Ontology	GO:0045662	2	19	0.0389687	0.253826
protein K11-linked ubiquitination	Gene Ontology	GO:0070979	2	19	0.0389687	0.253826
apoptotic process	Gene Ontology	GO:0006915	5	120	0.040241	0.26117
mRNA binding	Gene Ontology	GO:0003729	6	161	0.0403689	0.26117
cell differentiation	Gene Ontology	GO:0030154	8	250	0.0414425	0.261386
DNA-binding transcription factor activity, RNA polymerase II-specific	Gene Ontology	GO:0000981	11	393	0.0422977	0.261386
actin filament binding	Gene Ontology	GO:0051015	6	163	0.0423654	0.261386
phosphoprotein phosphatase activity	Gene Ontology	GO:0004721	2	20	0.0424496	0.261386
2 iron, 2 sulfur cluster binding	Gene Ontology	GO:0051537	2	20	0.0424496	0.261386
negative regulation of T cell proliferation	Gene Ontology	GO:0042130	2	20	0.0424496	0.261386
negative regulation of interleukin-6 production	Gene Ontology	GO:0032715	2	20	0.0424496	0.261386
cellular response to gamma radiation	Gene Ontology	GO:0071480	2	20	0.0424496	0.261386
embryonic cranial skeleton morphogenesis	Gene Ontology	GO:0048701	2	20	0.0424496	0.261386
negative regulation of TOR signaling	Gene Ontology	GO:0032007	2	20	0.0424496	0.261386
regulation of Rho protein signal transduction	Gene Ontology	GO:0035023	2	20	0.0424496	0.261386
ferrous iron binding	Gene Ontology	GO:0008198	2	20	0.0424496	0.261386
gamma-tubulin binding	Gene Ontology	GO:0043015	2	20	0.0424496	0.261386
response to ischemia	Gene Ontology	GO:0002931	2	20	0.0424496	0.261386
PDZ domain binding	Gene Ontology	GO:0030165	3	49	0.042998	0.263914
DNA-binding transcription activator activity, RNA polymerase II-specific	Gene Ontology	GO:0001228	10	346	0.0431859	0.26422
positive regulation of cell migration	Gene Ontology	GO:0030335	5	124	0.0450437	0.269634
axoneme	Gene Ontology	GO:0005930	3	50	0.0450887	0.269634
base-excision repair	Gene Ontology	GO:0006284	2	21	0.0460419	0.269634
placenta development	Gene Ontology	GO:0001890	2	21	0.0460419	0.269634
positive regulation of epithelial cell migration	Gene Ontology	GO:0010634	2	21	0.0460419	0.269634
protein phosphatase regulator activity	Gene Ontology	GO:0019888	2	21	0.0460419	0.269634
cis-regulatory region sequence-specific DNA binding	Gene Ontology	GO:0000987	2	21	0.0460419	0.269634
positive regulation of intrinsic apoptotic signaling pathway	Gene Ontology	GO:2001244	2	21	0.0460419	0.269634
response to glucose	Gene Ontology	GO:0009749	2	21	0.0460419	0.269634
intrinsic apoptotic signaling pathway in response to DNA damage by p53 class mediator	Gene Ontology	GO:0042771	2	21	0.0460419	0.269634
positive regulation of TOR signaling	Gene Ontology	GO:0032008	2	21	0.0460419	0.269634
cell leading edge	Gene Ontology	GO:0031252	2	21	0.0460419	0.269634
response to lipopolysaccharide	Gene Ontology	GO:0032496	3	51	0.047229	0.275743
translation	Gene Ontology	GO:0006412	5	127	0.0488609	0.280697
ubiquitin ligase complex	Gene Ontology	GO:0000151	3	52	0.0494186	0.280697
protein autophosphorylation	Gene Ontology	GO:0046777	4	88	0.049648	0.280697
mRNA cis splicing, via spliceosome	Gene Ontology	GO:0045292	2	22	0.0497415	0.280697
protein-DNA complex	Gene Ontology	GO:0032993	2	22	0.0497415	0.280697
extrinsic apoptotic signaling pathway in absence of ligand	Gene Ontology	GO:0097192	2	22	0.0497415	0.280697
intra-Golgi vesicle-mediated transport	Gene Ontology	GO:0006891	2	22	0.0497415	0.280697
GTPase activator activity	Gene Ontology	GO:0005096	6	170	0.0498366	0.280697
Term	Database	ID	Input number	Background number	P-Value	Corrected P-Value
Ubiquitin mediated proteolysis	KEGG PATHWAY	ssc04120	10	134	6.58747e-05	0.0157687
Pathways in cancer	KEGG PATHWAY	ssc05200	19	506	0.000407628	0.0510941
Glycerolipid metabolism	KEGG PATHWAY	ssc00561	6	59	0.000426896	0.0510941
Endocytosis	KEGG PATHWAY	ssc04144	11	238	0.00142589	0.0975209
Transcriptional misregulation in cancer	KEGG PATHWAY	ssc05202	9	170	0.00157948	0.0982136
MicroRNAs in cancer	KEGG PATHWAY	ssc05206	11	244	0.00172121	0.0992592
HIF-1 signaling pathway	KEGG PATHWAY	ssc04066	7	108	0.0017623	0.0992592
Small cell lung cancer	KEGG PATHWAY	ssc05222	6	91	0.00342511	0.12596
Acute myeloid leukemia	KEGG PATHWAY	ssc05221	5	64	0.00377249	0.12596
Tuberculosis	KEGG PATHWAY	ssc05152	8	163	0.00438622	0.12596
AGE-RAGE signaling pathway in diabetic complications	KEGG PATHWAY	ssc04933	6	100	0.00528814	0.131483
Nucleotide excision repair	KEGG PATHWAY	ssc03420	4	44	0.00574281	0.131483
Toxoplasmosis	KEGG PATHWAY	ssc05145	6	103	0.00604845	0.131623
Complement and coagulation cascades	KEGG PATHWAY	ssc04610	5	80	0.00907446	0.140286
ECM-receptor interaction	KEGG PATHWAY	ssc04512	5	84	0.0109432	0.148698
Hepatitis B	KEGG PATHWAY	ssc05161	7	156	0.0116906	0.153339
Fc gamma R-mediated phagocytosis	KEGG PATHWAY	ssc04666	5	89	0.0136279	0.161095
PD-L1 expression and PD-1 checkpoint pathway in cancer	KEGG PATHWAY	ssc05235	5	93	0.0160708	0.176844
Prion diseases	KEGG PATHWAY	ssc05020	3	33	0.01653	0.176844
Oxidative phosphorylation	KEGG PATHWAY	ssc00190	6	132	0.0179546	0.184223
DNA replication	KEGG PATHWAY	ssc03030	3	35	0.0191081	0.191164
Apelin signaling pathway	KEGG PATHWAY	ssc04371	6	134	0.0191302	0.191164
Leishmaniasis	KEGG PATHWAY	ssc05140	4	66	0.0209628	0.192555
Natural killer cell mediated cytotoxicity	KEGG PATHWAY	ssc04650	5	100	0.0210152	0.192555
Kaposi sarcoma-associated herpesvirus infection	KEGG PATHWAY	ssc05167	7	177	0.0213252	0.194465
Th17 cell differentiation	KEGG PATHWAY	ssc04659	5	107	0.0268587	0.217942
NOD-like receptor signaling pathway	KEGG PATHWAY	ssc04621	6	148	0.0288492	0.227592
Ferroptosis	KEGG PATHWAY	ssc04216	3	42	0.029782	0.22997
mTOR signaling pathway	KEGG PATHWAY	ssc04150	6	150	0.0304601	0.232395
Arrhythmogenic right ventricular cardiomyopathy (ARVC)	KEGG PATHWAY	ssc05412	4	75	0.0309728	0.233516
Jak-STAT signaling pathway	KEGG PATHWAY	ssc04630	6	151	0.0312872	0.234043
Focal adhesion	KEGG PATHWAY	ssc04510	7	194	0.0323695	0.235694
Epstein-Barr virus infection	KEGG PATHWAY	ssc05169	7	195	0.0331188	0.239746
EGFR tyrosine kinase inhibitor resistance	KEGG PATHWAY	ssc01521	4	78	0.0348367	0.246138
PI3K-Akt signaling pathway	KEGG PATHWAY	ssc04151	10	335	0.036168	0.249143
Neurotrophin signaling pathway	KEGG PATHWAY	ssc04722	5	117	0.0368529	0.250556
Metabolic pathways	KEGG PATHWAY	ssc01100	30	1388	0.0368618	0.250556
Lysosome	KEGG PATHWAY	ssc04142	5	118	0.037962	0.253826
Sphingolipid metabolism	KEGG PATHWAY	ssc00600	3	47	0.038967	0.253826
Cell cycle	KEGG PATHWAY	ssc04110	5	121	0.0414111	0.261386
N-Glycan biosynthesis	KEGG PATHWAY	ssc00510	3	50	0.0450887	0.269634
Mismatch repair	KEGG PATHWAY	ssc03430	2	21	0.0460419	0.269634
Colorectal cancer	KEGG PATHWAY	ssc05210	4	87	0.0480331	0.279585
Progesterone-mediated oocyte maturation	KEGG PATHWAY	ssc04914	4	88	0.049648	0.280697
IL-17 signaling pathway	KEGG PATHWAY	ssc04657	4	88	0.049648	0.280697
Proximal tubule bicarbonate reclamation	KEGG PATHWAY	ssc04964	2	22	0.0497415	0.280697
