# Supplementary material for: Identification of important extracellular vesicle RNA molecules related to sperm motility and prostate cancer
Source: Extracell Vesicles Circ Nucl Acids. 2021 Apr 8;2(2):104–26. doi: 10.20517/evcna.2021.02 (PMC11648515; doi:10.20517/evcna.2021.02)
Supplement: Supplementary file 1 [file evcna-2-2-104-SupplementaryMaterials.zip › Table/Table S11.xlsx]

## Sheet: Sheet2
Table S11 WGCNA analysis of DEGs and DELs
Module	Gene name	|MM|	|GS|
blue	ABCA1	0.839768	0.590586
blue	ACER3	0.777136	0.660311
blue	AIDA	0.895692	0.54166
blue	AMBRA1	0.812464	0.616054
blue	APOBEC1	0.820511	0.565647
blue	ARAP2	0.815806	0.567792
blue	ARHGAP29	0.843129	0.732104
blue	ARHGAP32	0.868509	0.727785
blue	ARHGDIB	0.71189	0.500937
blue	ATP6AP1	0.907324	0.747324
blue	B2M	0.867067	0.545712
blue	B4GALT5	0.890378	0.590161
blue	BHLHE40	0.929247	0.82413
blue	BICD2	0.837225	0.805958
blue	BIRC3	0.928854	0.548337
blue	BRWD3	0.78885	0.705397
blue	C3	0.918698	0.510121
blue	C4orf19	0.925923	0.630825
blue	C6	0.929282	0.604715
blue	C8orf34	0.843082	0.523898
blue	CAPG	0.772583	0.444447
blue	CCDC120	0.849789	0.664604
blue	CDC23	0.792766	0.697136
blue	CDC42EP4	0.779562	0.452467
blue	CEBPB	0.903532	0.658237
blue	CFD	0.95318	0.564654
blue	CFTR	0.864763	0.42112
blue	CITED1	0.772972	0.459827
blue	CLU	0.831563	0.597168
blue	COLCA2	0.742025	0.530893
blue	COTL1	0.830472	0.630785
blue	COX10	0.921275	0.753467
blue	CP	0.878263	0.580778
blue	CRABP2	0.978021	0.765627
blue	CTDSP1	0.790328	0.455273
blue	DAB1	0.759606	0.676842
blue	DBI	0.85402	0.818548
blue	DDIT4	0.886855	0.554128
blue	DGKZ	0.850858	0.674666
blue	DNAJA4	0.794169	0.526713
blue	DUSP7	0.955278	0.655424
blue	EGR1	0.882534	0.785553
blue	EIF4ENIF1	0.796944	0.82179
blue	ENSSSCG00000000194	0.788181	0.413731
blue	ENSSSCG00000000664	0.775594	0.616131
blue	ENSSSCG00000001229	0.771449	0.584452
blue	ENSSSCG00000002004	0.880234	0.609839
blue	ENSSSCG00000004556	0.743216	0.508158
blue	ENSSSCG00000005738	0.907344	0.724751
blue	ENSSSCG00000007088	0.758639	0.594035
blue	ENSSSCG00000007098	0.749203	0.635077
blue	ENSSSCG00000007216	0.927238	0.632055
blue	ENSSSCG00000007719	0.876091	0.457556
blue	ENSSSCG00000009293	0.823639	0.57755
blue	ENSSSCG00000011850	0.945264	0.641402
blue	ENSSSCG00000011917	0.714208	0.513716
blue	ENSSSCG00000013042	0.936959	0.549893
blue	ENSSSCG00000014565	0.897203	0.474157
blue	ENSSSCG00000015401	0.722673	0.475582
blue	ENSSSCG00000017146	0.864211	0.737758
blue	ENSSSCG00000017920	0.892333	0.783699
blue	ENSSSCG00000022246	0.980104	0.737725
blue	ENSSSCG00000026043	0.856685	0.479526
blue	ENSSSCG00000031255	0.904561	0.693496
blue	ENSSSCG00000032436	0.908906	0.512704
blue	ENSSSCG00000033649	0.784276	0.463875
blue	ENSSSCG00000033703	0.935843	0.536467
blue	ENSSSCG00000036460	0.859138	0.567311
blue	ENSSSCG00000038182	0.946555	0.481711
blue	ENSSSCG00000038646	0.842144	0.624282
blue	ENSSSCG00000039056	0.873425	0.776324
blue	ENSSSCG00000040753	0.751585	0.585259
blue	ERGIC1	0.859839	0.679286
blue	ETV6	0.887406	0.725449
blue	EVA1B	0.922962	0.728422
blue	FABP5	0.724468	0.611817
blue	FBXO39	0.903996	0.663203
blue	FGFR2	0.884736	0.459421
blue	FOSB	0.926906	0.853348
blue	FOSL2	0.92297	0.535725
blue	FOXN3	0.907585	0.581222
blue	FOXP4	0.854967	0.641007
blue	GABRP	0.840937	0.792456
blue	GLDC	0.906731	0.668668
blue	GNPTAB	0.877117	0.715933
blue	GOLGB1	0.824615	0.666803
blue	GPAM	0.858332	0.573711
blue	H1F0	0.803603	0.618751
blue	HSPG2	0.984163	0.781983
blue	HTATSF1	0.756939	0.728428
blue	ICAM1	0.929075	0.604584
blue	IFITM3	0.909738	0.53266
blue	IFNGR1	0.926182	0.713178
blue	INPP5F	0.81709	0.651069
blue	ITGA6	0.965912	0.622591
blue	ITGB4	0.905606	0.701928
blue	JUP	0.794452	0.690341
blue	KIAA1211	0.811154	0.462594
blue	KIF13B	0.924936	0.610063
blue	KRT8	0.940992	0.701934
blue	LAMTOR5	0.719611	0.571088
blue	LCN2	0.945258	0.505317
blue	LITAF	0.919361	0.641051
blue	MARCKS	0.886036	0.568045
blue	MARVELD3	0.826349	0.756926
blue	MCL1	0.773725	0.626028
blue	MCU	0.776059	0.667684
blue	MKNK2	0.924307	0.679839
blue	MLLT3	0.86962	0.51812
blue	MMP7	0.931661	0.549121
blue	MSTRG.21153.3	0.919953	0.651784
blue	MSTRG.25016.1	0.818009	0.846088
blue	MSTRG.36309.1	0.722357	0.79699
blue	MSTRG.37144.3	0.776569	0.600812
blue	MSTRG.49511.2	0.943374	0.508761
blue	MSTRG.52045.1	0.879033	0.523366
blue	MSTRG.52149.82	0.793746	0.679416
blue	MSTRG.62720.1	0.757934	0.601942
blue	MTHFD1L	0.817446	0.729549
blue	MTURN	0.948926	0.56567
blue	MVP	0.831272	0.632378
blue	MX2	0.867273	0.582251
blue	MYCBP2	0.844406	0.585224
blue	MYH3	0.974065	0.775229
blue	MYOF	0.927799	0.657206
blue	NEK7	0.743445	0.504563
blue	NFIX	0.908191	0.736967
blue	NMI	0.856934	0.586766
blue	NRCAM	0.829572	0.515368
blue	NUPR1	0.942534	0.582353
blue	OAS2	0.85518	0.541188
blue	P3H2	0.768735	0.688662
blue	PAMR1	0.971127	0.621201
blue	PHACTR3	0.781763	0.664376
blue	PHLDA2	0.849034	0.478376
blue	PHLDB2	0.919829	0.82877
blue	PIGR	0.960773	0.573315
blue	PLAT	0.970452	0.642138
blue	PLEKHA3	0.911904	0.620412
blue	PSMB9	0.944613	0.702525
blue	RCAN1	0.944505	0.545297
blue	RESF1	0.91325	0.555059
blue	RGS4	0.908006	0.524375
blue	RHBDF2	0.864394	0.840099
blue	RPS6KA1	0.81743	0.795068
blue	S100A14	0.864012	0.645422
blue	S100A2	0.943303	0.608907
blue	SAMHD1	0.713035	0.572137
blue	SCARA3	0.963727	0.644375
blue	SERINC2	0.827726	0.724513
blue	SH3BGRL3	0.895368	0.520296
blue	SLC46A2	0.781186	0.520448
blue	SLC4A7	0.85688	0.43505
blue	SMAD3	0.756401	0.690722
blue	SMPDL3B	0.919911	0.587327
blue	SOD2	0.868928	0.450085
blue	SOX9	0.884862	0.717525
blue	SPHK2	0.857517	0.589461
blue	SPP1	0.926728	0.597773
blue	STAT3	0.793834	0.615788
blue	STK31	0.869176	0.636797
blue	STX11	0.88327	0.746724
blue	SVIP	0.732014	0.513748
blue	TEAD4	0.805349	0.55086
blue	TIMP1	0.911345	0.5344
blue	TLE5	0.848491	0.743229
blue	TNFAIP1	0.739193	0.595174
blue	TPM1	0.938278	0.576351
blue	TRIM24	0.888286	0.548457
blue	UBE2L6	0.930661	0.687033
blue	UTRN	0.881933	0.509482
blue	VASP	0.872171	0.595836
blue	VPS26B	0.830077	0.632171
blue	WFDC10A	0.815058	0.461535
blue	ZC3H12A	0.905432	0.462809
blue	ZFP36L1	0.838679	0.552643
blue	ZNF219	0.736237	0.532768
blue	ZNF248	0.700567	0.68998
turquoise	AFAP1	0.769638	0.695549
turquoise	AGK	0.849362	0.797198
turquoise	AGPAT1	0.812046	0.843645
turquoise	AKR1A1	0.823657	0.830198
turquoise	ALKBH5	0.785169	0.81441
turquoise	ARF3	0.747402	0.806296
turquoise	ATP6V0B	0.905578	0.852567
turquoise	BNC2	0.75943	0.734584
turquoise	BRSK1	0.802425	0.788034
turquoise	CBFA2T2	0.793064	0.725478
turquoise	CIAPIN1	0.827396	0.776862
turquoise	CLUH	0.814581	0.817458
turquoise	COG2	0.754941	0.725279
turquoise	COG6	0.771943	0.708328
turquoise	DCBLD1	0.773716	0.74012
turquoise	DCPS	0.970678	0.977404
turquoise	ECSIT	0.73666	0.692809
turquoise	EEF1AKMT3	0.903852	0.891402
turquoise	EFHD1	0.878709	0.859172
turquoise	EIF4EBP3	0.849771	0.813598
turquoise	EMC3	0.813307	0.833684
turquoise	ENSSSCG00000001433	0.913537	0.844374
turquoise	ENSSSCG00000005201	0.820661	0.753202
turquoise	ENSSSCG00000005893	0.908072	0.895723
turquoise	ENSSSCG00000009221	0.841838	0.749076
turquoise	ENSSSCG00000009430	0.808599	0.843651
turquoise	ENSSSCG00000012895	0.793989	0.744241
turquoise	ENSSSCG00000016426	0.715135	0.699258
turquoise	ENSSSCG00000020988	0.95442	0.952721
turquoise	ENSSSCG00000024363	0.704515	0.714976
turquoise	ENSSSCG00000032554	0.832374	0.830475
turquoise	ENSSSCG00000036046	0.730614	0.693671
turquoise	ENSSSCG00000039747	0.767561	0.78634
turquoise	EPAS1	0.726822	0.718089
turquoise	EPC2	0.729234	0.710845
turquoise	ERCC2	0.803765	0.819125
turquoise	ERCC5	0.812696	0.843509
turquoise	ESRP2	0.717766	0.792564
turquoise	FAM104A	0.707171	0.614708
turquoise	FASTKD2	0.826422	0.847374
turquoise	FBXL20	0.877614	0.906117
turquoise	FEN1	0.829938	0.857187
turquoise	GLUD1	0.768082	0.731832
turquoise	HERC2	0.726962	0.769857
turquoise	HIST1H2AG	0.778157	0.744565
turquoise	HOXB5	0.73685	0.805359
turquoise	ID1	0.951617	0.927833
turquoise	ITIH4	0.926005	0.86961
turquoise	KBTBD8	0.921566	0.93404
turquoise	KEAP1	0.834507	0.8585
turquoise	KIAA2026	0.751658	0.740299
turquoise	KIF4A	0.768331	0.776681
turquoise	KLHL36	0.946362	0.96241
turquoise	LAMA4	0.824284	0.866729
turquoise	LDLRAD3	0.766218	0.689263
turquoise	MAN2A2	0.908244	0.946501
turquoise	MEPCE	0.748195	0.694174
turquoise	MGMT	0.7794	0.731775
turquoise	MIDN	0.860391	0.793288
turquoise	MLLT6	0.716948	0.695642
turquoise	MOB2	0.879873	0.848365
turquoise	MORC2	0.744534	0.726073
turquoise	MORN5	0.876306	0.821821
turquoise	MPP4	0.873749	0.800073
turquoise	MRPS18B	0.845531	0.845758
turquoise	MSTRG.1038.16	0.926076	0.881088
turquoise	MSTRG.12730.4	0.714836	0.609585
turquoise	MSTRG.1799.1	0.70237	0.680968
turquoise	MSTRG.19882.1	0.838055	0.818839
turquoise	MSTRG.28673.8	0.939319	0.931515
turquoise	MSTRG.31099.1	0.894893	0.852481
turquoise	MSTRG.32039.1	0.892869	0.851311
turquoise	MSTRG.32211.2	0.866703	0.787736
turquoise	MSTRG.34347.1	0.790924	0.791304
turquoise	MSTRG.36493.3	0.818995	0.843817
turquoise	MSTRG.37492.1	0.895599	0.82803
turquoise	MSTRG.39055.21	0.767053	0.740156
turquoise	MSTRG.39179.1	0.860339	0.857063
turquoise	MSTRG.40086.1	0.714152	0.64089
turquoise	MSTRG.42372.10	0.713423	0.617563
turquoise	MSTRG.44453.2	0.802272	0.850668
turquoise	MSTRG.45703.1	0.769536	0.706349
turquoise	MSTRG.46445.50	0.82941	0.843373
turquoise	MSTRG.49430.1	0.785343	0.818073
turquoise	MSTRG.53400.1	0.829902	0.834499
turquoise	MSTRG.53442.4	0.727824	0.762721
turquoise	MSTRG.54610.2	0.780523	0.690438
turquoise	MSTRG.54684.4	0.968898	0.962375
turquoise	MSTRG.55705.1	0.803294	0.703857
turquoise	MSTRG.59651.1	0.787713	0.723044
turquoise	MSTRG.63865.1	0.901085	0.913172
turquoise	MSTRG.6482.3	0.878698	0.795718
turquoise	MSTRG.70892.1	0.975299	0.950867
turquoise	MSTRG.72469.5	0.705492	0.602474
turquoise	MSTRG.74876.3	0.882196	0.877511
turquoise	MSTRG.75233.1	0.830289	0.793497
turquoise	MYC	0.844496	0.787742
turquoise	NDP	0.89761	0.854851
turquoise	NEURL2	0.898832	0.916597
turquoise	NINL	0.728172	0.763016
turquoise	NOX4	0.712422	0.607249
turquoise	NPLOC4	0.89121	0.90721
turquoise	NRAP	0.90568	0.949186
turquoise	NUDCD2	0.855104	0.879661
turquoise	PADI1	0.824398	0.832765
turquoise	PAXIP1	0.789301	0.789341
turquoise	PFDN1	0.917963	0.85636
turquoise	PGM1	0.751576	0.69902
turquoise	PIM3	0.783019	0.764122
turquoise	PPARGC1B	0.946524	0.874091
turquoise	PPP6R1	0.865647	0.887143
turquoise	PRNP	0.857074	0.838551
turquoise	PTPN12	0.733823	0.673113
turquoise	RAB31	0.767719	0.743936
turquoise	RARA	0.929593	0.90461
turquoise	RASSF9	0.747627	0.707464
turquoise	REEP4	0.840765	0.839579
turquoise	RMND5B	0.837983	0.827347
turquoise	RPF1	0.819682	0.807401
turquoise	RPL26L1	0.770717	0.861887
turquoise	RPS14	0.788059	0.778897
turquoise	RUSC1	0.788926	0.750698
turquoise	SEC61B	0.712382	0.673398
turquoise	SEMA4D	0.707968	0.638753
turquoise	SH3D19	0.774664	0.710741
turquoise	SLC4A4	0.918624	0.870722
turquoise	SLC8A3	0.812562	0.721747
turquoise	SNRPC	0.769438	0.68227
turquoise	TAF1C	0.851276	0.8164
turquoise	TDRD7	0.726341	0.636687
turquoise	TENT5C	0.851308	0.779057
turquoise	TMEM246	0.82294	0.754572
turquoise	TMOD4	0.924462	0.970556
turquoise	TNK2	0.721765	0.774622
turquoise	TRAF6	0.752502	0.801236
turquoise	TRAIP	0.754243	0.803266
turquoise	UTP4	0.901199	0.878609
turquoise	VAT1	0.724591	0.672464
turquoise	VIPR1	0.939089	0.900443
turquoise	VWA2	0.767932	0.769309
turquoise	WASHC1	0.83028	0.806248
turquoise	WASHC5	0.862434	0.858827
turquoise	WDR35	0.766128	0.686281
turquoise	WDR92	0.768931	0.807555
turquoise	WWC2	0.844417	0.810746
turquoise	ZMPSTE24	0.79635	0.724293
turquoise	ZZEF1	0.765813	0.813945
brown	ACAP1	0.762805	0.397454
brown	ADAM29	0.810193	0.295669
brown	AK1	0.762304	0.509171
brown	ASB5	0.835283	0.623604
brown	BMF	0.814934	0.817668
brown	CARM1	0.794782	0.433686
brown	CCT8L2	0.726413	0.423823
brown	CDV3	0.753534	0.574252
brown	CENPC	0.745769	0.632017
brown	DEFB114	0.752646	0.645698
brown	DENND6B	0.883593	0.522004
brown	ENSSSCG00000000040	0.778687	0.414313
brown	ENSSSCG00000002284	0.822376	0.377196
brown	ENSSSCG00000006061	0.79768	0.444495
brown	ENSSSCG00000007001	0.779825	0.454926
brown	ENSSSCG00000012382	0.793697	0.705762
brown	ENSSSCG00000015826	0.766255	0.474871
brown	ENSSSCG00000027098	0.806492	0.618831
brown	ENSSSCG00000037976	0.763593	0.59666
brown	G2E3	0.848023	0.487384
brown	HTR4	0.853869	0.441232
brown	MAP1LC3A	0.747108	0.522858
brown	MID2	0.86424	0.542551
brown	MRPL9	0.702562	0.520949
brown	MSTRG.24044.2	0.841159	0.622127
brown	MSTRG.28661.3	0.833307	0.509296
brown	MSTRG.37949.1	0.834997	0.618246
brown	MSTRG.47302.1	0.860545	0.712534
brown	MSTRG.48751.2	0.758196	0.452334
brown	MSTRG.53959.3	0.776775	0.629935
brown	MSTRG.70333.1	0.930302	0.49842
brown	MSTRG.70496.1	0.70121	0.362229
brown	MSTRG.70966.6	0.706597	0.486399
brown	MSTRG.73911.1	0.871845	0.607316
brown	NUP153	0.752054	0.436409
brown	NUP43	0.727913	0.449069
brown	PPP2R3A	0.757809	0.687728
brown	PRMT7	0.701147	0.482148
brown	RLIM	0.736772	0.705075
brown	RNF14	0.746523	0.573593
brown	RNF38	0.764561	0.374805
brown	SELENOV	0.750472	0.294132
brown	SPZ1	0.827794	0.365741
brown	STK24	0.87892	0.781782
brown	TMC8	0.728756	0.474528
brown	TMEM87A	0.820332	0.685385
green	ANKRD11	0.759268	0.707372
green	CDC40	0.831976	0.702694
green	CNPPD1	0.833195	0.743251
green	CNTN3	0.880355	0.775562
green	ENSSSCG00000007642	0.746486	0.568523
green	ENSSSCG00000028382	0.820651	0.571435
green	MED30	0.873497	0.760128
green	MIPEP	0.925983	0.713771
green	MSTRG.11765.7	0.897023	0.56302
green	MSTRG.21153.30	0.755144	0.363959
green	MSTRG.29166.1	0.803001	0.5622
green	MSTRG.52287.1	0.968702	0.772378
green	MSTRG.64201.1	0.890994	0.559486
green	MSTRG.71992.1	0.914528	0.560723
green	MSTRG.73467.1	0.757506	0.40257
green	MSTRG.73561.2	0.727135	0.514515
green	MSTRG.74629.1	0.941577	0.704968
green	MSTRG.8840.1	0.7865	0.651535
green	OGFOD1	0.72782	0.535068
green	PAQR3	0.888727	0.699302
green	PSMD2	0.919672	0.690707
green	QRICH1	0.789217	0.533542
green	SPSB3	0.754065	0.65275
green	TEX47	0.777262	0.614506
green	TMA16	0.737503	0.689334
red	CROT	0.772921	0.58384
red	FAHD1	0.764846	0.540534
red	MSTRG.19517.1	0.87541	0.438051
red	MSTRG.23730.1	0.957069	0.567188
red	MSTRG.3032.1	0.906869	0.555487
red	MSTRG.32021.1	0.775756	0.377509
red	MSTRG.40078.1	0.877391	0.426277
red	MSTRG.51631.2	0.862723	0.609719
red	MSTRG.69027.2	0.776488	0.579543
red	MSTRG.72689.5	0.936913	0.48128
red	PTPN6	0.807291	0.550423
red	TMEM134	0.798754	0.465503
red	TP63	0.908745	0.594275
yellow	ANKRD50	0.891865	0.577871
yellow	ARNT	0.835236	0.631884
yellow	CCDC8	0.827374	0.607801
yellow	CD74	0.844683	0.698961
yellow	CHCHD7	0.836537	0.473104
yellow	CPD	0.707865	0.546415
yellow	CRIPT	0.757366	0.55886
yellow	DUS1L	0.806423	0.72269
yellow	ENSSSCG00000003261	0.831031	0.602794
yellow	ENSSSCG00000008898	0.820308	0.477318
yellow	ENSSSCG00000011761	0.879104	0.500659
yellow	ENSSSCG00000011851	0.932265	0.785232
yellow	ENSSSCG00000039240	0.767471	0.461498
yellow	EPS8L2	0.84697	0.727048
yellow	ERGIC3	0.780256	0.483401
yellow	FAM129A	0.781019	0.445124
yellow	FGD4	0.733942	0.581476
yellow	FUT8	0.712002	0.336597
yellow	GSX2	0.839897	0.548
yellow	LSM2	0.957221	0.738074
yellow	MPDU1	0.70893	0.618891
yellow	MSTRG.11765.2	0.807883	0.695401
yellow	MSTRG.28673.2	0.881145	0.460573
yellow	MSTRG.33494.7	0.828606	0.50186
yellow	MSTRG.37867.1	0.92958	0.738523
yellow	MSTRG.4667.7	0.719041	0.587743
yellow	MSTRG.53206.2	0.80848	0.612386
yellow	MSTRG.5544.14	0.94653	0.652347
yellow	PLIN2	0.76472	0.524742
yellow	PRKG1	0.849328	0.534678
yellow	PSRC1	0.839782	0.430146
yellow	RBCK1	0.828874	0.836004
yellow	RPS4X	0.884228	0.602377
yellow	SDCBP	0.850654	0.732172
yellow	SLC24A2	0.758597	0.456319
yellow	SYNDIG1L	0.769799	0.670868
yellow	TBL3	0.879204	0.754908
yellow	TMEM64	0.827954	0.371602
yellow	ZNF215	0.720694	0.405168
Note: Only hub DEGs and DEGLs which |MM| > 0.7 and |GS| > 0.2 are included in the table
