# Supplementary material for: Identification of important extracellular vesicle RNA molecules related to sperm motility and prostate cancer
Source: Extracell Vesicles Circ Nucl Acids. 2021 Apr 8;2(2):104–26. doi: 10.20517/evcna.2021.02 (PMC11648515; doi:10.20517/evcna.2021.02)
Supplement: Supplementary file 1 [file evcna-2-2-104-SupplementaryMaterials.zip › Table/Table S12.xlsx]

## Sheet: Sheet1
Table S12 The Sensitivity and Specificity of 12 DEmiRNAs in testing set
ID	Sensitivity	Specificity	Accuracy	AUC	95%CI
hsa-miR-146a-5p	0.88889	0.69863	0.7195	0.66	0.520-0.799
hsa-miR-155-5p	0.625	0.697	0.6829	0.737	0.622-0.853
hsa-miR-142-5p	0.61538	0.68116	0.6707	0.696	0.578-0.814
hsa-miR-142-3p	0.7333	0.7164	0.7195	0.677	0.554-0.800
hsa-miR-24-3p	0.6087	0.7288	0.6951	0.754	0.645-0.863
hsa-miR-23a-3p	0.5	0.65278	0.6341	0.646	0.505-0.786
hsa-miR-27a-3p	0.6	0.7097	0.6829	0.703	0.588-0.818
hsa-miR-23b-3p	0.7826	0.7966	0.7927	0.76	0.640-0.879
hsa-miR-27b-3p	0.7	0.8269	0.7805	0.862	0.782-0.941
hsa-miR-223-3p	0.7222	0.7344	0.7317	0.694	0.571-0.817
hsa-miR-378a-3p	0.5652	0.7119	0.6707	0.762	0.657-0.867
hsa-miR-582-5p	0.5	0.65714	0.6341	0.637	0.517-0.757
