# Supplementary material for: Identification of important extracellular vesicle RNA molecules related to sperm motility and prostate cancer
Source: Extracell Vesicles Circ Nucl Acids. 2021 Apr 8;2(2):104–26. doi: 10.20517/evcna.2021.02 (PMC11648515; doi:10.20517/evcna.2021.02)
Supplement: Supplementary file 1 [file evcna-2-2-104-SupplementaryMaterials.zip › Table/Table S2.xlsx]

## Sheet: Sheet1
Table S2 Primer information for miRNA expression verification in real time qPCR
Primer Name	Primer Sequence (5'-3')
ssc-miR-142-3p-RT	GTCGTATCCAGTGCAGGGTCCGAGGTATTCGCACTGGATACGACCCATAAAG
ssc-miR-142-3p-F	AGCCCGTGTAGTGTTTCCTA
ssc-miR-142-3p-P	TTCGCACTGGATACGACCCATAAAG
ssc-miR-146a-5p-RT	GTCGTATCCAGTGCAGGGTCCGAGGTATTCGCACTGGATACGACAACCCA
ssc-miR-146a-5p-F	AGCCGTGAGAACTGAATTCCA
ssc-miR-146a-5p-P	TCGCACTGGATACGACAACCCA
ssc-miR-155-5p-RT	GTCGTATCCAGTGCAGGGTCCGAGGTATTCGCACTGGATACGACCCCCTA
ssc-miR-155-5p-F	AGCCCGTTAATGCTAATTGTGA
ssc-miR-155-5p-P	TCGCACTGGATACGACCCCCTA
ssc-miR-184-RT	GTCGTATCCAGTGCAGGGTCCGAGGTATTCGCACTGGATACGACACCCTT
ssc-miR-184-F	ACCTGGACGGAGAACTGAT
ssc-miR-184-P	TCGCACTGGATACGACACCCTT
ssc-miR-223-RT	GTCGTATCCAGTGCAGGGTCCGAGGTATTCGCACTGGATACGACGGGGTA
ssc-miR-223-F	AGGCGTGTCAGTTTGTCAAA
ssc-miR-223-P	TCGCACTGGATACGACGGGGTA
ssc-miR-23a-RT	GTCGTATCCAGTGCAGGGTCCGAGGTATTCGCACTGGATACGACGGAAATC
ssc-miR-23a-F	ACGCATCACATTGCCAGG
ssc-miR-23a-P	TCGCACTGGATACGACGGAAATC
ssc-miR-23b-RT	GTCGTATCCAGTGCAGGGTCCGAGGTATTCGCACTGGATACGACTGGTAATC
ssc-miR-23b-F	ACGCATCACATTGCCAGG
ssc-miR-23b-P	TTCGCACTGGATACGACTGGTAATC
ssc-miR-24-3p-RT	GTCGTATCCAGTGCAGGGTCCGAGGTATTCGCACTGGATACGACCTGTTC
ssc-miR-24-3p-F	AGGTGGCTCAGTTCAGCAG
ssc-miR-24-3p-P	TTCGCACTGGATACGACCTGTTC
ssc-miR-378-RT	GTCGTATCCAGTGCAGGGTCCGAGGTATTCGCACTGGATACGACGCCTTC
ssc-miR-378-F	ACGACTGGACTTGGAGTCA
ssc-miR-378-P	TCGCACTGGATACGACGCCTTC
ssc-miR-378b-3p-RT	GTCGTATCCAGTGCAGGGTCCGAGGTATTCGCACTGGATACGACACTTCTG
ssc-miR-378b-3p-F	AGCCACTGGACTTGGAGT
ssc-miR-378b-3p-P	TTCGCACTGGATACGACACTTCTG
cel-miR-39-RT	GTCGTATCCAGTGCAGGGTCCGAGGTATTCGCACTGGATACGACCAAGCT
cel-miR-39-F	CGCTCACCGGGTGTAAATC
cel-miR-39-P	ATTCGCACTGGATACGACCAAGCT
qPCR-R	GTGCAGGGTCCGAGGT
