# Supplementary material for: Identification of important extracellular vesicle RNA molecules related to sperm motility and prostate cancer
Source: Extracell Vesicles Circ Nucl Acids. 2021 Apr 8;2(2):104–26. doi: 10.20517/evcna.2021.02 (PMC11648515; doi:10.20517/evcna.2021.02)
Supplement: Supplementary file 1 [file evcna-2-2-104-SupplementaryMaterials.zip › Table/Table S3.xlsx]

## Sheet: Sheet1
Table S3 Summary of Long RNA and Short RNA libraries
Sample-ID	Type	RNA type	Group	Total Reads	Mapped Reads	Reads Map to '+'	Reads Map to '-'	Q30 (%)
Yorkshire_H1	Yorkshire	long RNA	H	166738380	129142975(77.45%)	52673048(31.59%)	50232918(30.13%)	90.23
Yorkshire_H2	Yorkshire	long RNA	H	171425960	131888404(76.94%)	46950890(27.39%)	41687365(24.32%)	89.46
Yorkshire_H3	Yorkshire	long RNA	H	172870444	132839186(76.84%)	43125225(24.95%)	35603970(20.60%)	90.38
Yorkshire_H4	Yorkshire	long RNA	H	184338108	80692910(43.77%)	30016757(16.28%)	27394017(14.86%)	91.71
Yorkshire_H5	Yorkshire	long RNA	H	156718348	69600985(44.41%)	24764644(15.80%)	22149540(14.13%)	91.13
Yorkshire_H6	Yorkshire	long RNA	H	153727582	57241305(37.24%)	17533451(11.41%)	15791439(10.27%)	90.22
Yorkshire_L1	Yorkshire	long RNA	L	169154976	110119755(65.10%)	35614875(21.05%)	31346398(18.53%)	90.57
Yorkshire_L2	Yorkshire	long RNA	L	173646864	139867969(80.55%)	48988824(28.21%)	43565291(25.09%)	91.49
Yorkshire_L3	Yorkshire	long RNA	L	170162508	121208266(71.23%)	38818419(22.81%)	34401312(20.22%)	90.57
Yorkshire_L4	Yorkshire	long RNA	L	164445080	87943752(53.48%)	32673096(19.87%)	31319579(19.05%)	91.75
Yorkshire_L5	Yorkshire	long RNA	L	161235294	100927519(62.60%)	38887751(24.12%)	35148613(21.80%)	93.26
Duroc_H1	Duroc	long RNA	H	168240842	138312522(82.21%)	52370385(31.13%)	45889152(27.28%)	90.59
Duroc_H2	Duroc	long RNA	H	168280816	145523195(86.48%)	53769290(31.95%)	45997865(27.33%)	91.79
Duroc_H3	Duroc	long RNA	H	199633888	176499444(88.41%)	73988502(37.06%)	69290817(34.71%)	91.98
Duroc_H4	Duroc	long RNA	H	177268128	147610338(83.27%)	60694237(34.24%)	55059985(31.06%)	92.67
Duroc_L1	Duroc	long RNA	L	174633052	155228753(88.89%)	63504633(36.36%)	58405286(33.44%)	92.45
Duroc_L2	Duroc	long RNA	L	167253684	145902930(87.23%)	52893691(31.62%)	45212352(27.03%)	92.59
Duroc_L3	Duroc	long RNA	L	163378340	140450738(85.97%)	51764162(31.68%)	45021407(27.56%)	92.37
Duroc_L4	Duroc	long RNA	L	187733694	155717528(82.95%)	62966917(33.54%)	58400528(31.11%)	91.98
Sample-ID	Type	RNA type	Group	Total_Reads	Mapped_Reads	Mapped_reads(+)	Mapped_reads(-)	Q30 (%)
Yorkshire_H1	Yorkshire	short RNA	H	14299660	11749986 (82.17%)	6005101	5744885	95.02
Yorkshire_H2	Yorkshire	short RNA	H	17300913	14050030 (81.21%)	7685432	6364598	95.1
Yorkshire_H3	Yorkshire	short RNA	H	15230124	12486286 (81.98%)	6556235	5930051	94.99
Yorkshire_H4	Yorkshire	short RNA	H	14963848	11875563 (79.36%)	5917573	5957990	95.42
Yorkshire_H5	Yorkshire	short RNA	H	13150027	8637297 (65.68%)	5142652	3494645	96.59
Yorkshire_H6	Yorkshire	short RNA	H	16699906	11375388 (68.12%)	5563267	5812121	96.52
Yorkshire_L1	Yorkshire	short RNA	L	13869457	10502922 (75.73%)	5198599	5304323	95.17
Yorkshire_L2	Yorkshire	short RNA	L	19585055	16247298 (82.96%)	8461435	7785863	95.22
Yorkshire_L3	Yorkshire	short RNA	L	15816312	12318748 (77.89%)	5850240	6468508	95.61
Yorkshire_L4	Yorkshire	short RNA	L	12943230	10488808 (81.04%)	5255180	5233628	95.66
Yorkshire_L5	Yorkshire	short RNA	L	16619316	12745979 (76.69%)	7382725	5363254	95.84
