# Supplementary material for: Identification of important extracellular vesicle RNA molecules related to sperm motility and prostate cancer
Source: Extracell Vesicles Circ Nucl Acids. 2021 Apr 8;2(2):104–26. doi: 10.20517/evcna.2021.02 (PMC11648515; doi:10.20517/evcna.2021.02)
Supplement: Supplementary file 1 [file evcna-2-2-104-SupplementaryMaterials.zip › Table/Table S4.xlsx]

## Sheet: Sheet3
Table S4 Information of miRNA genomic clusters
cluster	mature-miRNA	pre-miRNA	chr	start	end
1	ssc-miR-17-3p	ssc-mir-17	11	60734656	60734732
	ssc-miR-17-5p	ssc-mir-17	11	60734656	60734732
	ssc-miR-18a	ssc-mir-18a	11	60734791	60734882
	ssc-miR-19a	ssc-mir-19a	11	60734939	60735020
	ssc-miR-19b	ssc-mir-19b-1	11	60735238	60735317
	ssc-miR-20a-3p	ssc-mir-20a	11	60735109	60735179
	ssc-miR-20a-5p	ssc-mir-20a	11	60735109	60735179
	ssc-miR-92a	ssc-mir-92a-1	11	60735358	60735437
2	ssc-miR-106a	ssc-mir-106a	X	110114388	110114468
	ssc-miR-18b	ssc-mir-18b	X	110114224	110114306
	ssc-miR-19b	ssc-mir-19b-2	X	110113855	110113934
	ssc-miR-20b	ssc-mir-20b-1	X	110113980	110114059
	ssc-miR-363	ssc-mir-363-1	X	110113549	110113633
	ssc-miR-92a	ssc-mir-92a-2	X	110113717	110113796
3	ssc-miR-450a	ssc-mir-450a	X	110381746	110381851
	ssc-miR-450b-3p	ssc-mir-450b	X	110381587	110381666
	ssc-miR-450b-5p	ssc-mir-450b	X	110381587	110381666
	ssc-miR-450c-3p	ssc-mir-450c	X	110381891	110381971
	ssc-miR-450c-5p	ssc-mir-450c	X	110381891	110381971
	ssc-miR-542-3p	ssc-mir-542	X	110382597	110382676
	ssc-miR-542-5p	ssc-mir-542	X	110382597	110382676
4	ssc-miR-362	ssc-mir-362	X	43711726	43711804
	ssc-miR-500-3p	ssc-mir-500	X	43711254	43711333
	ssc-miR-500-5p	ssc-mir-500	X	43711254	43711333
	ssc-miR-532-5p	ssc-mir-532	X	43705258	43705337
	ssc-miR-532-3p	ssc-mir-532	X	43705258	43705337
	ssc-miR-660	ssc-mir-660	X	43714076	43714144
	unconservative_X_712288	unconservative_X_712288	X	43705610	43705719
5	ssc-miR-23b	ssc-mir-23b	10	27080197	27080276
	ssc-miR-24-2-5p	ssc-mir-24-2	10	27079413	27079497
	ssc-miR-24-3p	ssc-mir-24-2	10	27079413	27079497
	ssc-miR-27b-3p	ssc-mir-27b	10	27079963	27080042
	ssc-miR-27b-5p	ssc-mir-27b	10	27079963	27080042
6	ssc-miR-182	ssc-mir-182	18	18986830	18986913
	ssc-miR-183	ssc-mir-183	18	18982269	18982338
	ssc-miR-96-5p	ssc-mir-96	18	18982506	18982590
	unconservative_18_702757	unconservative_18_702757	18	18982241	18982354
7	ssc-miR-23a	ssc-mir-23a	2	65308117	65308186
	ssc-miR-24-3p	ssc-mir-24-1	2	65308453	65308524
	ssc-miR-24-1-5p	ssc-mir-24-1	2	65308453	65308524
	ssc-miR-27a	ssc-mir-27a	2	65308294	65308375
8	ssc-let-7a	ssc-let-7a-2	3	43465667	43465758
	ssc-let-7d-3p	ssc-let-7d	3	43468501	43468596
	ssc-let-7d-5p	ssc-let-7d	3	43468501	43468596
	ssc-let-7f-5p	ssc-let-7f-2	3	43466027	43466133
	ssc-let-7f-3p	ssc-let-7f-2	3	43466027	43466133
9	ssc-let-7e	ssc-let-7e	6	58332036	58332120
	ssc-miR-125a	ssc-mir-125a	6	58331566	58331645
	ssc-miR-99b	ssc-mir-99b	6	58332211	58332280
10	ssc-miR-181a	ssc-mir-181a-2	1	265497249	265497328
	ssc-miR-181b	ssc-mir-181b-2	1	265499108	265499196
	unconservative_1_67525	unconservative_1_67525	1	265497224	265497334
11	ssc-miR-194b-5p	ssc-mir-194b	10	9704910	9704987
	ssc-miR-215	ssc-mir-215	10	9704606	9704701
12	ssc-miR-181a	ssc-mir-181a-1	10	21696653	21696756
	ssc-miR-181b	ssc-mir-181b-1	10	21696492	21696571
13	ssc-miR-144	ssc-mir-144	12	45088959	45089035
	ssc-miR-451	ssc-mir-451	12	45088808	45088872
14	ssc-miR-132	ssc-mir-132	12	48162625	48162702
	ssc-miR-212	ssc-mir-212	12	48163054	48163135
15	ssc-miR-195	ssc-mir-195	12	52422039	52422118
	ssc-miR-497	ssc-mir-497	12	52422330	52422411
16	ssc-miR-191	ssc-mir-191	13	31655484	31655563
	ssc-miR-425-3p	ssc-mir-425	13	31654994	31655073
	ssc-miR-425-5p	ssc-mir-425	13	31654994	31655073
17	ssc-miR-15b	ssc-mir-15b	13	100083172	100083269
	ssc-miR-16	ssc-mir-16-1	13	100083329	100083405
18	ssc-let-7c	ssc-let-7c	13	181303209	181303302
	ssc-miR-99a-3p	ssc-mir-99a	13	181302483	181302562
	ssc-miR-99a-5p	ssc-mir-99a	13	181302483	181302562
19	ssc-miR-29a-3p	ssc-mir-29a	18	18040032	18040118
	ssc-miR-29a-5p	ssc-mir-29a	18	18040032	18040118
	ssc-miR-29b	ssc-mir-29b-1	18	18039629	18039709
20	ssc-miR-192	ssc-mir-192	2	7285667	7285746
	ssc-miR-194a-3p	ssc-mir-194a	2	7285466	7285541
	ssc-miR-194a-5p	ssc-mir-194a	2	7285466	7285541
21	ssc-miR-181c	ssc-mir-181c	2	65279950	65280036
	ssc-miR-181d-3p	ssc-mir-181d	2	65279773	65279852
	ssc-miR-181d-5p	ssc-mir-181d	2	65279773	65279852
22	ssc-miR-143-3p	ssc-mir-143	2	150578738	150578817
	ssc-miR-143-5p	ssc-mir-143	2	150578738	150578817
	ssc-miR-145-5p	ssc-mir-145	2	150580126	150580211
23	ssc-miR-216	ssc-mir-216-1	3	85334523	85334627
	ssc-miR-217	ssc-mir-217-1	3	85341255	85341361
24	ssc-miR-30b-3p	ssc-mir-30b	4	6952794	6952869
	ssc-miR-30b-5p	ssc-mir-30b	4	6952794	6952869
	ssc-miR-30d	ssc-mir-30d	4	6948669	6948747
25	ssc-miR-30c-1-3p	ssc-mir-30c-1	6	170426781	170426860
	ssc-miR-30c-5p	ssc-mir-30c-1	6	170426781	170426860
	ssc-miR-30e-3p	ssc-mir-30e	6	170429841	170429920
	ssc-miR-30e-5p	ssc-mir-30e	6	170429841	170429920
26	ssc-miR-133b	ssc-mir-133b	7	45980138	45980217
	ssc-miR-206	ssc-mir-206	7	45976293	45976372
27	ssc-let-7a	ssc-let-7a-1	9	49152586	49152665
	ssc-miR-100	ssc-mir-100	9	49157909	49157988
28	ssc-miR-29b	ssc-mir-29b-2	9	135019075	135019164
	ssc-miR-29c	ssc-mir-29c	9	135019638	135019725
29	ssc-miR-15a	ssc-mir-15a	11	17757463	17757541
	ssc-miR-16	ssc-mir-16-2	11	17757601	17757687
30	ssc-miR-221-3p	ssc-mir-221	X	40571068	40571137
	ssc-miR-221-5p	ssc-mir-221	X	40571068	40571137
	ssc-miR-222	ssc-mir-222	X	40571808	40571887
31	ssc-let-7f-5p	ssc-let-7f-1	X	46303245	46303327
	ssc-miR-98	ssc-mir-98	X	46302381	46302460
	unconservative_X_724789	unconservative_X_724789	X	46298666	46298778
32	ssc-miR-374b-3p	ssc-mir-374b	X	59551146	59551225
	ssc-miR-374b-5p	ssc-mir-374b	X	59551146	59551225
	ssc-miR-421-3p	ssc-mir-421	X	59550987	59551071
	ssc-miR-421-5p	ssc-mir-421	X	59550987	59551071
33	ssc-miR-374a-3p	ssc-mir-374a	X	59602875	59602954
	ssc-miR-374a-5p	ssc-mir-374a	X	59602875	59602954
	ssc-miR-545-3p	ssc-mir-545	X	59602710	59602788
	ssc-miR-545-5p	ssc-mir-545	X	59602710	59602788
34	ssc-miR-224	ssc-mir-224	X	123283427	123283507
	ssc-miR-452	ssc-mir-452	X	123284480	123284559
35	unconservative_7_339327	unconservative_7_339327	7	90883531	90883642
	unconservative_7_363288	unconservative_7_363288	7	90883534	90883645
36	unconservative_4_191906	unconservative_4_191906	4	100447441	100447551
	unconservative_4_211251	unconservative_4_211251	4	100447429	100447548
37	unconservative_13_517021	unconservative_13_517021	13	24101138	24101249
	unconservative_13_543570	unconservative_13_543570	13	24101151	24101261
38	unconservative_11_464514	unconservative_11_464514	11	25307552	25307662
	unconservative_11_475025	unconservative_11_475025	11	25307537	25307648
39	unconservative_3_138898	unconservative_3_138898	3	52253792	52253901
	unconservative_3_164737	unconservative_3_164737	3	52253773	52253880
40	unconservative_3_144161	unconservative_3_144161	3	86003751	86003862
	unconservative_3_144162	unconservative_3_144162	3	86003801	86003912
41	unconservative_3_153669	unconservative_3_153669	3	8006899	8007011
	unconservative_3_153672	unconservative_3_153672	3	8007125	8007236
42	ssc-miR-141	ssc-mir-141	5	63757578	63757642
	unconservative_5_228689	unconservative_5_228689	5	63757552	63757662
	unconservative_5_246044	unconservative_5_246044	5	63757972	63758083
43	ssc-miR-652	ssc-mir-652	X	90166525	90166607
	unconservative_X_716435	unconservative_X_716435	X	90160235	90160344
44	unconservative_12_485690	unconservative_12_485690	12	19717788	19717897
	unconservative_12_502351	unconservative_12_502351	12	19710373	19710484
45	unconservative_2_95059	unconservative_2_95059	2	141180958	141181067
	unconservative_2_95066	unconservative_2_95066	2	141190117	141190228
46	unconservative_X_731168	unconservative_X_731168	X	118943556	118943668
	unconservative_X_731172	unconservative_X_731172	X	118944577	118944688
	unconservative_X_731174	unconservative_X_731174	X	118945290	118945401
	unconservative_X_731179	unconservative_X_731179	X	118946802	118946914
	unconservative_X_731182	unconservative_X_731182	X	118947341	118947452
	unconservative_X_731184	unconservative_X_731184	X	118947806	118947916
47	unconservative_X_731218	unconservative_X_731218	X	119842781	119842891
	unconservative_X_731222	unconservative_X_731222	X	119846738	119846849
48	unconservative_1_19054	unconservative_1_19054	1	162329771	162329881
	ssc-miR-122-3p	ssc-mir-122	1	162329767	162329860
	ssc-miR-122-5p	ssc-mir-122	1	162329767	162329860
49	ssc-miR-219b-3p	ssc-mir-219b	1	268816967	268817050
	unconservative_1_33060	unconservative_1_33060	1	268816957	268817068
50	unconservative_2_104624	unconservative_2_104624	2	18725504	18725615
	ssc-miR-129a-3p	ssc-mir-129a	2	18724220	18724299
	ssc-miR-129a-5p	ssc-mir-129a	2	18724220	18724299
51	ssc-miR-365-3p	ssc-mir-365-1	3	28908137	28908216
	unconservative_3_158851	unconservative_3_158851	3	28913069	28913180
52	ssc-miR-7139-5p	ssc-mir-7139	5	104132132	104132191
	ssc-miR-7139-3p	ssc-mir-7139	5	104132132	104132191
	unconservative_5_234443	unconservative_5_234443	5	104132100	104132212
53	ssc-miR-7134-5p	ssc-mir-7134	5	8161126	8161187
	ssc-miR-7134-3p	ssc-mir-7134	5	8161126	8161187
	unconservative_5_236794	unconservative_5_236794	5	8161105	8161216
54	ssc-miR-34c	ssc-mir-34c-1	9	39280278	39280357
	unconservative_9_407357	unconservative_9_407357	9	39279700	39279810
55	ssc-miR-205	ssc-mir-205	9	133517078	133517146
	unconservative_9_420383	unconservative_9_420383	9	133517051	133517159
56	ssc-miR-200b	ssc-mir-200b	6	63490138	63490202
	ssc-miR-429	ssc-mir-429	6	63491921	63492001
	unconservative_6_269105	unconservative_6_269105	6	63490730	63490841
57	ssc-miR-127	ssc-mir-127	7	121709636	121709715
	ssc-miR-432-5p	ssc-mir-432	7	121711137	121711216
58	ssc-miR-486	ssc-mir-486-1	17	10758855	10758934
	ssc-miR-486	ssc-mir-486-2	17	10758818	10758899
