# Supplementary material for: Identification of important extracellular vesicle RNA molecules related to sperm motility and prostate cancer
Source: Extracell Vesicles Circ Nucl Acids. 2021 Apr 8;2(2):104–26. doi: 10.20517/evcna.2021.02 (PMC11648515; doi:10.20517/evcna.2021.02)
Supplement: Supplementary file 1 [file evcna-2-2-104-SupplementaryMaterials.zip › Table/Table S5.xlsx]

## Sheet: Sheet1
Table S5 Expression correlations between miRNAs within the same miRNA genomic cluster
Cluster	mature-miRNA1	Precursor	Chrom	Start	mature-miRNA2	Precursor	Chrom	Start	cor	p value	Distance (bp)
1	ssc-miR-17-3p	ssc-mir-17	11	60734656	ssc-miR-18a	ssc-mir-18a	11	60734791	0.731038	0.0105887	135
	ssc-miR-17-3p	ssc-mir-17	11	60734656	ssc-miR-19a	ssc-mir-19a	11	60734939	0.720569	0.012366	283
	ssc-miR-17-3p	ssc-mir-17	11	60734656	ssc-miR-19b	ssc-mir-19b-1	11	60735238	0.719888	0.0124886	582
	ssc-miR-19a	ssc-mir-19a	11	60734939	ssc-miR-19b	ssc-mir-19b-1	11	60735238	0.99999	0	299
	ssc-miR-19a	ssc-mir-19a	11	60734939	ssc-miR-20a-3p	ssc-mir-20a	11	60735109	0.744335	0.00860806	170
	ssc-miR-19b	ssc-mir-19b-1	11	60735238	ssc-miR-20a-3p	ssc-mir-20a	11	60735109	0.745124	0.00849984	129
	ssc-miR-17-3p	ssc-mir-17	11	60734656	ssc-miR-20a-5p	ssc-mir-20a	11	60735109	0.890628	0.000236076	453
	ssc-miR-18a	ssc-mir-18a	11	60734791	ssc-miR-20a-5p	ssc-mir-20a	11	60735109	0.820966	0.00195172	318
	ssc-miR-19a	ssc-mir-19a	11	60734939	ssc-miR-20a-5p	ssc-mir-20a	11	60735109	0.73873	0.00940664	170
	ssc-miR-19b	ssc-mir-19b-1	11	60735238	ssc-miR-20a-5p	ssc-mir-20a	11	60735109	0.739253	0.00933006	129
	ssc-miR-20a-3p	ssc-mir-20a	11	60735109	ssc-miR-20a-5p	ssc-mir-20a	11	60735109	0.854015	0.000819342	0
	ssc-miR-17-3p	ssc-mir-17	11	60734656	ssc-miR-92a	ssc-mir-92a-1	11	60735358	0.854047	0.000818581	702
	ssc-miR-19a	ssc-mir-19a	11	60734939	ssc-miR-92a	ssc-mir-92a-1	11	60735358	0.821996	0.00190469	419
	ssc-miR-19b	ssc-mir-19b-1	11	60735238	ssc-miR-92a	ssc-mir-92a-1	11	60735358	0.822851	0.00186633	120
	ssc-miR-20a-3p	ssc-mir-20a	11	60735109	ssc-miR-92a	ssc-mir-92a-1	11	60735358	0.859297	0.000699692	249
	ssc-miR-20a-5p	ssc-mir-20a	11	60735109	ssc-miR-92a	ssc-mir-92a-1	11	60735358	0.927722	3.86708e-05	249
2	ssc-miR-106a	ssc-mir-106a	X	110114388	ssc-miR-20b	ssc-mir-20b-1	X	110113980	0.997677	8.18789e-12	408
	ssc-miR-19b	ssc-mir-19b-2	X	110113855	ssc-miR-92a	ssc-mir-92a-2	X	110113717	0.822851	0.00186633	138
	ssc-miR-363	ssc-mir-363-1	X	110113549	ssc-miR-92a	ssc-mir-92a-2	X	110113717	0.726535	0.0113287	168
3	ssc-miR-450a	ssc-mir-450a	X	110381746	ssc-miR-450c-5p	ssc-mir-450c	X	110381891	1	0	145
4	ssc-miR-362	ssc-mir-362	X	43711726	ssc-miR-500-5p	ssc-mir-500	X	43711254	0.934975	2.42858e-05	472
	ssc-miR-362	ssc-mir-362	X	43711726	ssc-miR-532-3p	ssc-mir-532	X	43705258	0.858696	0.000712604	6468
	ssc-miR-500-5p	ssc-mir-500	X	43711254	ssc-miR-532-3p	ssc-mir-532	X	43705258	0.847217	0.000995263	5996
	ssc-miR-362	ssc-mir-362	X	43711726	ssc-miR-532-5p	ssc-mir-532	X	43705258	0.979672	1.38417e-07	6468
	ssc-miR-500-5p	ssc-mir-500	X	43711254	ssc-miR-532-5p	ssc-mir-532	X	43705258	0.910045	0.000100841	5996
	ssc-miR-532-3p	ssc-mir-532	X	43705258	ssc-miR-532-5p	ssc-mir-532	X	43705258	0.901789	0.000147884	0
	ssc-miR-362	ssc-mir-362	X	43711726	ssc-miR-660	ssc-mir-660	X	43714076	0.937128	2.09371e-05	2350
	ssc-miR-500-5p	ssc-mir-500	X	43711254	ssc-miR-660	ssc-mir-660	X	43714076	0.916011	7.47048e-05	2822
	ssc-miR-532-3p	ssc-mir-532	X	43705258	ssc-miR-660	ssc-mir-660	X	43714076	0.848736	0.000953714	8818
	ssc-miR-532-5p	ssc-mir-532	X	43705258	ssc-miR-660	ssc-mir-660	X	43714076	0.898901	0.000167765	8818
	ssc-miR-532-3p	ssc-mir-532	X	43705258	unconservative_X_712288	unconservative_X_712288	X	43705610	0.839661	0.0012226	352
	ssc-miR-532-5p	ssc-mir-532	X	43705258	unconservative_X_712288	unconservative_X_712288	X	43705610	0.737572	0.00957815	352
5	ssc-miR-23b	ssc-mir-23b	10	27080197	ssc-miR-24-3p	ssc-mir-24-2	10	27079413	0.997161	2.01741e-11	784
	ssc-miR-23b	ssc-mir-23b	10	27080197	ssc-miR-27b-3p	ssc-mir-27b	10	27079963	0.970106	7.74204e-07	234
	ssc-miR-24-3p	ssc-mir-24-2	10	27079413	ssc-miR-27b-3p	ssc-mir-27b	10	27079963	0.972286	5.52397e-07	550
6	ssc-miR-182	ssc-mir-182	18	18986830	ssc-miR-183	ssc-mir-183	18	18982269	0.936103	2.2484e-05	4561
	ssc-miR-182	ssc-mir-182	18	18986830	ssc-miR-96-5p	ssc-mir-96	18	18982506	-0.794582	0.00347867	4324
	ssc-miR-183	ssc-mir-183	18	18982269	ssc-miR-96-5p	ssc-mir-96	18	18982506	-0.796552	0.00334128	237
7	ssc-miR-23a	ssc-mir-23a	2	65308117	ssc-miR-24-3p	ssc-mir-24-1	2	65308453	0.997291	1.63434e-11	336
	ssc-miR-23a	ssc-mir-23a	2	65308117	ssc-miR-27a	ssc-mir-27a	2	65308294	0.971582	6.17781e-07	177
	ssc-miR-24-3p	ssc-mir-24-1	2	65308453	ssc-miR-27a	ssc-mir-27a	2	65308294	0.975476	3.2008e-07	159
8	ssc-let-7a	ssc-let-7a-2	3	43465667	ssc-let-7d-5p	ssc-let-7d	3	43468501	-0.833621	0.00143071	2834
	ssc-let-7a	ssc-let-7a-2	3	43465667	ssc-let-7f-5p	ssc-let-7f-2	3	43466027	0.751382	0.0076757	360
9	ssc-miR-125a	ssc-mir-125a	6	58331566	ssc-miR-99b	ssc-mir-99b	6	58332211	0.705221	0.015348	645
10	ssc-miR-181a	ssc-mir-181a-2	1	265497249	ssc-miR-181b	ssc-mir-181b-2	1	265499108	0.83402	0.00141622	1859
11	ssc-miR-194b-5p	ssc-mir-194b	10	9704910	ssc-miR-215	ssc-mir-215	10	9704606	0.751418	0.00767108	304
12	ssc-miR-181a	ssc-mir-181a-1	10	21696653	ssc-miR-181b	ssc-mir-181b-1	10	21696492	0.83402	0.00141622	161
13	ssc-miR-144	ssc-mir-144	12	45088959	ssc-miR-451	ssc-mir-451	12	45088808	0.700493	0.0163624	151
14	ssc-miR-132	ssc-mir-132	12	48162625	ssc-miR-212	ssc-mir-212	12	48163054	0.774997	0.00508343	429
15	ssc-miR-195	ssc-mir-195	12	52422039	ssc-miR-497	ssc-mir-497	12	52422330	0.924294	4.73961e-05	291
16	ssc-miR-425-3p	ssc-mir-425	13	31654994	ssc-miR-425-5p	ssc-mir-425	13	31654994	0.756259	0.0070751	0
17	ssc-miR-15b	ssc-mir-15b	13	100083172	ssc-miR-16	ssc-mir-16-1	13	100083329	0.908188	0.000110249	157
18	ssc-let-7c	ssc-let-7c	13	181303209	ssc-miR-99a-3p	ssc-mir-99a	13	181302483	-0.730603	0.0106586	726
	ssc-let-7c	ssc-let-7c	13	181303209	ssc-miR-99a-5p	ssc-mir-99a	13	181302483	-0.849027	0.000945885	726
	ssc-miR-99a-3p	ssc-mir-99a	13	181302483	ssc-miR-99a-5p	ssc-mir-99a	13	181302483	0.874603	0.000426437	0
19	ssc-miR-29a-5p	ssc-mir-29a	18	18040032	ssc-miR-29b	ssc-mir-29b-1	18	18039629	0.899903	0.000160647	403
20	ssc-miR-192	ssc-mir-192	2	7285667	ssc-miR-194a-5p	ssc-mir-194a	2	7285466	0.857979	0.000728221	201
21	ssc-miR-181c	ssc-mir-181c	2	65279950	ssc-miR-181d-5p	ssc-mir-181d	2	65279773	0.952969	5.8029e-06	177
22	ssc-miR-30b-5p	ssc-mir-30b	4	6952794	ssc-miR-30d	ssc-mir-30d	4	6948669	0.716021	0.0132014	4125
23	ssc-miR-30c-5p	ssc-mir-30c-1	6	170426781	ssc-miR-30e-5p	ssc-mir-30e	6	170429841	0.840645	0.001191	3060
24	ssc-let-7a	ssc-let-7a-1	9	49152586	ssc-miR-100	ssc-mir-100	9	49157909	-0.887393	0.000267866	5323
25	ssc-miR-15a	ssc-mir-15a	11	17757463	ssc-miR-16	ssc-mir-16-2	11	17757601	0.969589	8.35653e-07	138
26	ssc-miR-221-3p	ssc-mir-221	X	40571068	ssc-miR-221-5p	ssc-mir-221	X	40571068	0.916589	7.24834e-05	0
27	ssc-miR-221-3p	ssc-mir-221	X	40571068	ssc-miR-222	ssc-mir-222	X	40571808	0.962563	2.10776e-06	740
	ssc-miR-221-5p	ssc-mir-221	X	40571068	ssc-miR-222	ssc-mir-222	X	40571808	0.94798	9.06783e-06	740
28	ssc-miR-374a-3p	ssc-mir-374a	X	59602875	ssc-miR-374a-5p	ssc-mir-374a	X	59602875	0.930555	3.24384e-05	0
	ssc-miR-374a-3p	ssc-mir-374a	X	59602875	ssc-miR-545-3p	ssc-mir-545	X	59602710	0.888484	0.000256804	165
	ssc-miR-374a-5p	ssc-mir-374a	X	59602875	ssc-miR-545-3p	ssc-mir-545	X	59602710	0.741699	0.00897732	165
	ssc-miR-374a-3p	ssc-mir-374a	X	59602875	ssc-miR-545-5p	ssc-mir-545	X	59602710	0.933754	2.63585e-05	165
	ssc-miR-374a-5p	ssc-mir-374a	X	59602875	ssc-miR-545-5p	ssc-mir-545	X	59602710	0.799808	0.00312298	165
	ssc-miR-545-3p	ssc-mir-545	X	59602710	ssc-miR-545-5p	ssc-mir-545	X	59602710	0.853535	0.000830938	0
29	unconservative_7_339327	unconservative_7_339327	7	90883531	unconservative_7_363288	unconservative_7_363288	7	90883534	1	0	3
30	unconservative_13_517021	unconservative_13_517021	13	24101138	unconservative_13_543570	unconservative_13_543570	13	24101151	1	0	13
31	unconservative_11_464514	unconservative_11_464514	11	25307552	unconservative_11_475025	unconservative_11_475025	11	25307537	1	0	15
32	unconservative_3_138898	unconservative_3_138898	3	52253792	unconservative_3_164737	unconservative_3_164737	3	52253773	0.99198	2.14363e-09	19
33	unconservative_3_144161	unconservative_3_144161	3	86003751	unconservative_3_144162	unconservative_3_144162	3	86003801	1	0	50
34	unconservative_3_153669	unconservative_3_153669	3	8006899	unconservative_3_153672	unconservative_3_153672	3	8007125	0.878398	0.000373474	226
35	unconservative_12_485690	unconservative_12_485690	12	19717788	unconservative_12_502351	unconservative_12_502351	12	19710373	1	0	7415
36	unconservative_X_731172	unconservative_X_731172	X	118944577	unconservative_X_731179	unconservative_X_731179	X	118946802	0.999821	0	2225
37	unconservative_X_731174	unconservative_X_731174	X	118945290	unconservative_X_731182	unconservative_X_731182	X	118947341	1	0	2051
	unconservative_X_731174	unconservative_X_731174	X	118945290	unconservative_X_731184	unconservative_X_731184	X	118947806	0.721779	0.0121503	2516
	unconservative_X_731182	unconservative_X_731182	X	118947341	unconservative_X_731184	unconservative_X_731184	X	118947806	0.721779	0.0121503	465
38	ssc-miR-129a-3p	ssc-miR-129a	2	18724220	ssc-miR-129a-5p	ssc-miR-129a	2	18724220	0.938535	1.89489e-05	0
	ssc-miR-129a-3p	ssc-miR-129a	2	18724220	unconservative_2_104624	unconservative_2_104624	2	18725504	0.785762	0.00414599	1284
	ssc-miR-129a-5p	ssc-miR-129a	2	18724220	unconservative_2_104624	unconservative_2_104624	2	18725504	0.942921	1.36677e-05	1284
39	ssc-miR-7134-3p	ssc-miR-7134	5	8161126	ssc-miR-7134-5p	ssc-miR-7134	5	8161126	0.728803	0.0109515	0
	ssc-miR-7134-3p	ssc-miR-7134	5	8161126	unconservative_5_236794	unconservative_5_236794	5	8161105	0.751369	0.00767725	21
40	ssc-miR-200b	ssc-miR-200b	6	63490138	ssc-miR-429	ssc-miR-429	6	63491921	0.963752	1.82606e-06	1783
	ssc-miR-200b	ssc-miR-200b	6	63490138	unconservative_6_269105	unconservative_6_269105	6	63490730	0.967313	1.15254e-06	592
	ssc-miR-429	ssc-miR-429	6	63491921	unconservative_6_269105	unconservative_6_269105	6	63490730	0.955139	4.70622e-06	1191
