# Supplementary material for: Identification of important extracellular vesicle RNA molecules related to sperm motility and prostate cancer
Source: Extracell Vesicles Circ Nucl Acids. 2021 Apr 8;2(2):104–26. doi: 10.20517/evcna.2021.02 (PMC11648515; doi:10.20517/evcna.2021.02)
Supplement: Supplementary file 1 [file evcna-2-2-104-SupplementaryMaterials.zip › Table/Table S6.xlsx]

## Sheet: diff_miRNA
Table S6 Differentially expressed miRNAs detected between H group and L group
ID	baseMean	log2FoldChange	P value	padj	regulated
ssc-miR-223*	552.459	5.97337	0.00870104	0.133263	up
ssc-miR-146a-5p*	6476.28	5.67503	1.53e-06	0.000444707	up
ssc-miR-130a	63.3196	4.50373	0.00280917	0.0687928	up
ssc-miR-155-5p*	756.209	2.85469	6.25e-05	0.00908759	up
ssc-miR-142-5p	137.501	2.6214	0.00023955	0.0232364	up
ssc-miR-129a-5p	63.1749	2.56004	0.000543638	0.0314469	up
ssc-miR-129b	63.1749	2.56004	0.000543638	0.0314469	up
ssc-miR-142-3p*	582.116	2.2565	0.00162412	0.0525134	up
ssc-miR-218	22.9182	2.20608	0.000864518	0.0314469	up
ssc-miR-218-5p	22.9182	2.20608	0.000864518	0.0314469	up
ssc-miR-218b	22.9182	2.20608	0.000864518	0.0314469	up
ssc-miR-378b-3p*	69.0644	2.01568	0.00445034	0.084432	up
ssc-miR-24-3p*	608.768	1.59127	0.00236016	0.0686805	up
ssc-miR-378*	81.3833	1.57567	0.0234943	0.297254	up
ssc-miR-23a*	4634.34	1.51488	0.00340445	0.0762074	up
ssc-miR-23b*	4850.26	1.35606	0.00480595	0.084432	up
ssc-miR-1468	1396.36	1.28485	0.0317271	0.3551	up
ssc-miR-27a	6646.2	0.77842	0.00385824	0.0801962	up
ssc-miR-27b-3p	7180.59	0.745758	0.00493245	0.084432	up
ssc-miR-195	252.025	-0.654377	0.0414704	0.416134	down
ssc-miR-126-5p	1948.62	-0.83253	0.0180635	0.238931	down
ssc-miR-582-5p	169.149	-0.973207	0.0333014	0.358916	down
ssc-miR-1296-5p	265.722	-1.09778	0.00283682	0.0687928	down
ssc-miR-1249	409.382	-1.19967	0.0154048	0.213466	down
ssc-miR-184*	5661.58	-1.55286	0.00533609	0.0862668	down
ssc-miR-206	15.1205	-1.80146	0.0410054	0.416134	down
ssc-miR-10382	5.90272	-3.93149	0.0115219	0.167644	down
Note: * respresent differentially expressed miRNAs verified by quantitative PCR
