# Supplementary material for: Identification of important extracellular vesicle RNA molecules related to sperm motility and prostate cancer
Source: Extracell Vesicles Circ Nucl Acids. 2021 Apr 8;2(2):104–26. doi: 10.20517/evcna.2021.02 (PMC11648515; doi:10.20517/evcna.2021.02)
Supplement: Supplementary file 1 [file evcna-2-2-104-SupplementaryMaterials.zip › Table/Table S7.xlsx]

## Sheet: Sheet1
Table S7 Enrichment analysis of potential target genes of DEmis
Term	Database	ID	Input number	Background number	P value	Corrected P value
cytosol	Gene Ontology	GO:0005829	303	2056	1.22218e-23	4.91316e-20
cytoplasm	Gene Ontology	GO:0005737	321	2398	3.37757e-19	6.78891e-16
ATP binding	Gene Ontology	GO:0005524	190	1203	1.40114e-17	1.87753e-14
nucleoplasm	Gene Ontology	GO:0005654	226	1546	2.76967e-17	2.78351e-14
nucleus	Gene Ontology	GO:0005634	334	2706	2.45907e-15	1.97709e-12
Golgi apparatus	Gene Ontology	GO:0005794	92	549	2.93764e-10	1.96822e-07
positive regulation of transcription by RNA polymerase II	Gene Ontology	GO:0045944	119	818	1.75807e-09	9.42983e-07
protein phosphorylation	Gene Ontology	GO:0006468	58	287	1.87658e-09	9.42983e-07
protein kinase binding	Gene Ontology	GO:0019901	56	273	2.23399e-09	9.97851e-07
identical protein binding	Gene Ontology	GO:0042802	100	655	4.10246e-09	1.64919e-06
integral component of plasma membrane	Gene Ontology	GO:0005887	103	684	4.55943e-09	1.66627e-06
mitochondrion	Gene Ontology	GO:0005739	97	647	1.55721e-08	5.21666e-06
protein homodimerization activity	Gene Ontology	GO:0042803	68	414	1.17837e-07	3.38359e-05
intracellular protein transport	Gene Ontology	GO:0006886	45	229	2.35653e-07	5.92079e-05
nucleolus	Gene Ontology	GO:0005730	71	452	2.82572e-07	6.31077e-05
dendrite	Gene Ontology	GO:0030425	36	162	3.00445e-07	6.35678e-05
cell surface	Gene Ontology	GO:0009986	53	306	6.98389e-07	0.000140376
cytoskeleton	Gene Ontology	GO:0005856	33	151	1.26382e-06	0.000220893
zinc ion binding	Gene Ontology	GO:0008270	83	606	4.21011e-06	0.000685871
protein serine/threonine kinase activity	Gene Ontology	GO:0004674	42	234	4.43598e-06	0.000685871
oxidation-reduction process	Gene Ontology	GO:0055114	66	450	5.72589e-06	0.000796087
apoptotic process	Gene Ontology	GO:0006915	27	120	7.14253e-06	0.00089728
flavin adenine dinucleotide binding	Gene Ontology	GO:0050660	17	56	1.46731e-05	0.00147464
postsynaptic density	Gene Ontology	GO:0014069	24	104	1.57719e-05	0.00154642
integral component of membrane	Gene Ontology	GO:0016021	394	4085	1.76217e-05	0.00160921
endoplasmic reticulum	Gene Ontology	GO:0005783	71	522	2.48199e-05	0.00203625
microtubule binding	Gene Ontology	GO:0008017	32	171	2.86337e-05	0.00225701
positive regulation of cell migration	Gene Ontology	GO:0030335	26	124	3.00816e-05	0.00232554
early endosome	Gene Ontology	GO:0005769	27	132	3.11337e-05	0.00236146
intracellular signal transduction	Gene Ontology	GO:0035556	44	275	3.30553e-05	0.00244625
negative regulation of transcription, DNA-templated	Gene Ontology	GO:0045892	37	215	3.55213e-05	0.00254992
actin filament	Gene Ontology	GO:0005884	17	61	3.67685e-05	0.00259315
Rab GTPase binding	Gene Ontology	GO:0017137	22	99	5.70214e-05	0.00352655
protein stabilization	Gene Ontology	GO:0050821	23	108	6.87871e-05	0.00412722
apical plasma membrane	Gene Ontology	GO:0016324	29	156	7.34844e-05	0.00427789
histone binding	Gene Ontology	GO:0042393	23	109	7.76442e-05	0.00439619
synapse	Gene Ontology	GO:0045202	38	234	8.3664e-05	0.00454499
cytokine-mediated signaling pathway	Gene Ontology	GO:0019221	20	88	9.34361e-05	0.00486445
nuclear speck	Gene Ontology	GO:0016607	37	227	9.63352e-05	0.00490212
membrane	Gene Ontology	GO:0016020	63	473	0.000117828	0.00584778
cytoplasmic ribonucleoprotein granule	Gene Ontology	GO:0036464	12	36	0.000126089	0.00610698
cell surface receptor signaling pathway	Gene Ontology	GO:0007166	20	94	0.000201269	0.00896219
actin binding	Gene Ontology	GO:0003779	27	150	0.000202875	0.00896219
small GTPase mediated signal transduction	Gene Ontology	GO:0007264	17	72	0.00020709	0.00904894
protein C-terminus binding	Gene Ontology	GO:0008022	20	98	0.000323482	0.0132694
learning	Gene Ontology	GO:0007612	9	23	0.000338761	0.0137557
oxidoreductase activity	Gene Ontology	GO:0016491	21	107	0.000367172	0.0143304
NADPH-hemoprotein reductase activity	Gene Ontology	GO:0003958	5	5	0.000374925	0.0144341
transmembrane signaling receptor activity	Gene Ontology	GO:0004888	15	62	0.000384191	0.0144341
regulation of alternative mRNA splicing, via spliceosome	Gene Ontology	GO:0000381	15	62	0.000384191	0.0144341
protein heterodimerization activity	Gene Ontology	GO:0046982	29	175	0.000409375	0.0150981
3'-5' DNA helicase activity	Gene Ontology	GO:0043138	7	14	0.000500007	0.0173536
leukocyte cell-cell adhesion	Gene Ontology	GO:0007159	7	14	0.000500007	0.0173536
Golgi membrane	Gene Ontology	GO:0000139	29	178	0.000522149	0.0179405
mRNA binding	Gene Ontology	GO:0003729	27	161	0.000541073	0.0182783
cytoplasmic vesicle	Gene Ontology	GO:0031410	25	144	0.000547825	0.0183521
GTPase activator activity	Gene Ontology	GO:0005096	28	170	0.000555096	0.018442
response to lipopolysaccharide	Gene Ontology	GO:0032496	13	51	0.000607676	0.0197005
kinetochore	Gene Ontology	GO:0000776	13	51	0.000607676	0.0197005
hyaluronan metabolic process	Gene Ontology	GO:0030212	5	6	0.000646163	0.0207283
vesicle-mediated transport	Gene Ontology	GO:0016192	22	122	0.000737933	0.0229961
external side of plasma membrane	Gene Ontology	GO:0009897	32	210	0.000769519	0.0237959
positive regulation of transcription, DNA-templated	Gene Ontology	GO:0045893	33	220	0.000817007	0.0248209
cleavage furrow	Gene Ontology	GO:0032154	8	21	0.0008327	0.0248209
lactation	Gene Ontology	GO:0007595	8	21	0.0008327	0.0248209
lysosome	Gene Ontology	GO:0005764	25	149	0.000845885	0.0248209
lipid homeostasis	Gene Ontology	GO:0055088	9	27	0.000872728	0.0251722
synaptic vesicle	Gene Ontology	GO:0008021	15	68	0.000877969	0.0251722
DNA unwinding involved in DNA replication	Gene Ontology	GO:0006268	6	11	0.000904673	0.0254321
in utero embryonic development	Gene Ontology	GO:0001701	25	150	0.000920022	0.0256839
mediator complex	Gene Ontology	GO:0016592	11	40	0.000928582	0.0257441
chromatin binding	Gene Ontology	GO:0003682	42	308	0.000992016	0.0267644
glutamatergic synapse	Gene Ontology	GO:0098978	29	187	0.00104027	0.0276947
adenylate cyclase-modulating G protein-coupled receptor signaling pathway	Gene Ontology	GO:0007188	11	41	0.00110133	0.0290576
positive regulation of apoptotic process	Gene Ontology	GO:0043065	23	136	0.00121673	0.0313542
response to hypoxia	Gene Ontology	GO:0001666	13	56	0.00127333	0.0320077
cellular response to extracellular stimulus	Gene Ontology	GO:0031668	6	12	0.00127394	0.0320077
vesicle transport along microtubule	Gene Ontology	GO:0047496	6	12	0.00127394	0.0320077
repressing transcription factor binding	Gene Ontology	GO:0070491	9	29	0.00132442	0.0327267
neuronal cell body	Gene Ontology	GO:0043025	21	120	0.0013393	0.0327267
microtubule bundle formation	Gene Ontology	GO:0001578	8	23	0.00134326	0.0327267
positive regulation of blood vessel endothelial cell migration	Gene Ontology	GO:0043536	8	23	0.00134326	0.0327267
T cell differentiation	Gene Ontology	GO:0030217	8	23	0.00134326	0.0327267
positive regulation of cell population proliferation	Gene Ontology	GO:0008284	33	228	0.0013897	0.0336541
transmembrane transport	Gene Ontology	GO:0055085	36	258	0.00153906	0.0368275
actin cytoskeleton	Gene Ontology	GO:0015629	23	139	0.00156708	0.0372761
negative regulation of blood pressure	Gene Ontology	GO:0045776	5	8	0.00159131	0.0375619
T cell proliferation	Gene Ontology	GO:0042098	7	18	0.00159778	0.0375619
positive regulation of angiogenesis	Gene Ontology	GO:0045766	15	73	0.00162668	0.0376868
protein N-terminus binding	Gene Ontology	GO:0047485	13	58	0.0016717	0.0376868
response to oxidative stress	Gene Ontology	GO:0006979	13	58	0.0016717	0.0376868
DNA-directed 5'-3' RNA polymerase activity	Gene Ontology	GO:0003899	8	24	0.00167809	0.0376868
NADP binding	Gene Ontology	GO:0050661	8	24	0.00167809	0.0376868
intracellular receptor signaling pathway	Gene Ontology	GO:0030522	8	24	0.00167809	0.0376868
perinuclear region of cytoplasm	Gene Ontology	GO:0048471	38	279	0.00170832	0.0381525
regulation of axonogenesis	Gene Ontology	GO:0050770	6	13	0.00174811	0.0386204
SNAP receptor activity	Gene Ontology	GO:0005484	9	31	0.00194757	0.0425502
basolateral plasma membrane	Gene Ontology	GO:0016323	17	91	0.00202891	0.0433841
cardiac muscle contraction	Gene Ontology	GO:0060048	7	19	0.00205056	0.0434581
guanyl-nucleotide exchange factor activity	Gene Ontology	GO:0005085	16	83	0.00205399	0.0434581
nuclear receptor activity	Gene Ontology	GO:0004879	11	45	0.00207721	0.0437193
neuron projection	Gene Ontology	GO:0043005	28	188	0.00212926	0.0444202
transcription by RNA polymerase II	Gene Ontology	GO:0006366	13	60	0.00216794	0.0448734
positive regulation of GTPase activity	Gene Ontology	GO:0043547	29	198	0.0022376	0.0458936
FMN binding	Gene Ontology	GO:0010181	6	14	0.00234492	0.0476089
protein localization to organelle	Gene Ontology	GO:0033365	6	14	0.00234492	0.0476089
SNARE complex	Gene Ontology	GO:0031201	10	39	0.00243017	0.0490918
actin filament binding	Gene Ontology	GO:0051015	25	163	0.00253033	0.0508596
DNA-binding transcription activator activity, RNA polymerase II-specific	Gene Ontology	GO:0001228	44	346	0.00258537	0.0517075
membrane repolarization	Gene Ontology	GO:0086009	4	5	0.00261513	0.0520436
cell-cell junction	Gene Ontology	GO:0005911	18	102	0.00263439	0.0521687
protein-containing complex	Gene Ontology	GO:0032991	32	229	0.00265838	0.0523856
mitochondrial outer membrane	Gene Ontology	GO:0005741	13	62	0.00277926	0.0545007
nuclear body	Gene Ontology	GO:0016604	27	184	0.00303464	0.0586503
axon	Gene Ontology	GO:0030424	23	148	0.00317745	0.060598
positive regulation of neuron projection development	Gene Ontology	GO:0010976	11	48	0.00319572	0.060598
negative regulation of extrinsic apoptotic signaling pathway via death domain receptors	Gene Ontology	GO:1902042	7	21	0.00324737	0.0610362
oxidoreductase activity, acting on paired donors, with incorporation or reduction of molecular oxygen, NAD(P)H as one donor, and incorporation of one atom of oxygen	Gene Ontology	GO:0016709	5	10	0.0032842	0.0610362
metal ion binding	Gene Ontology	GO:0046872	97	915	0.00328439	0.0610362
tumor necrosis factor-mediated signaling pathway	Gene Ontology	GO:0033209	9	34	0.00329842	0.0610362
muscle contraction	Gene Ontology	GO:0006936	9	34	0.00329842	0.0610362
protein localization	Gene Ontology	GO:0008104	10	41	0.00330993	0.0610362
multicellular organism development	Gene Ontology	GO:0007275	21	131	0.0034047	0.0622132
chloride transmembrane transport	Gene Ontology	GO:1902476	15	80	0.00351082	0.0635361
protein phosphatase binding	Gene Ontology	GO:0019903	11	49	0.00366083	0.0654067
chromatin DNA binding	Gene Ontology	GO:0031490	10	42	0.00383578	0.0679288
angiogenesis	Gene Ontology	GO:0001525	19	115	0.00388304	0.068464
phosphorylation	Gene Ontology	GO:0016310	17	98	0.00397494	0.0697785
cholesterol biosynthetic process	Gene Ontology	GO:0006695	7	22	0.00401567	0.0698832
extrinsic apoptotic signaling pathway in absence of ligand	Gene Ontology	GO:0097192	7	22	0.00401567	0.0698832
nucleus localization	Gene Ontology	GO:0051647	4	6	0.00410859	0.0705835
positive regulation of mitochondrial calcium ion concentration	Gene Ontology	GO:0051561	4	6	0.00410859	0.0705835
G protein-coupled adenosine receptor signaling pathway	Gene Ontology	GO:0001973	4	6	0.00410859	0.0705835
trans-Golgi network	Gene Ontology	GO:0005802	17	99	0.00434923	0.0733806
transcription, DNA-templated	Gene Ontology	GO:0006351	13	66	0.00442411	0.0734312
phosphatidylinositol phosphorylation	Gene Ontology	GO:0046854	10	43	0.00442557	0.0734312
fatty acid beta-oxidation	Gene Ontology	GO:0006635	8	29	0.00445272	0.0734312
cell body	Gene Ontology	GO:0044297	8	29	0.00445272	0.0734312
npBAF complex	Gene Ontology	GO:0071564	5	11	0.00449355	0.0734312
actin crosslink formation	Gene Ontology	GO:0051764	5	11	0.00449355	0.0734312
heme biosynthetic process	Gene Ontology	GO:0006783	5	11	0.00449355	0.0734312
centrosome	Gene Ontology	GO:0005813	43	349	0.00476744	0.0766605
cellular calcium ion homeostasis	Gene Ontology	GO:0006874	12	59	0.00491	0.0768662
actin filament polymerization	Gene Ontology	GO:0030041	7	23	0.00491408	0.0768662
phosphatidylinositol binding	Gene Ontology	GO:0035091	13	67	0.00493857	0.0769498
microtubule cytoskeleton organization	Gene Ontology	GO:0000226	16	92	0.0049995	0.0775984
negative regulation of transcription by RNA polymerase II	Gene Ontology	GO:0000122	64	570	0.00502928	0.0777604
axon cytoplasm	Gene Ontology	GO:1904115	8	30	0.00528693	0.0806299
response to UV	Gene Ontology	GO:0009411	8	30	0.00528693	0.0806299
actin cytoskeleton reorganization	Gene Ontology	GO:0031532	9	37	0.0052951	0.0806299
positive regulation of JNK cascade	Gene Ontology	GO:0046330	11	52	0.00538773	0.0817308
late endosome	Gene Ontology	GO:0005770	13	68	0.00549993	0.0826603
centriolar satellite	Gene Ontology	GO:0034451	12	60	0.00551069	0.0826603
calcium ion binding	Gene Ontology	GO:0005509	61	542	0.00579006	0.086528
negative regulation of DNA-binding transcription factor activity	Gene Ontology	GO:0043433	10	45	0.00581776	0.0866199
ubiquitin-dependent protein catabolic process	Gene Ontology	GO:0006511	28	204	0.00585175	0.0868045
kinesin binding	Gene Ontology	GO:0019894	7	24	0.00595557	0.0871162
endoribonuclease activity	Gene Ontology	GO:0004521	7	24	0.00595557	0.0871162
pre-mRNA binding	Gene Ontology	GO:0036002	4	7	0.00608713	0.0871162
negative regulation of cytokine production involved in inflammatory response	Gene Ontology	GO:1900016	4	7	0.00608713	0.0871162
Golgi ribbon formation	Gene Ontology	GO:0090161	4	7	0.00608713	0.0871162
negative regulation of calcium ion transport	Gene Ontology	GO:0051926	4	7	0.00608713	0.0871162
AMP-activated protein kinase activity	Gene Ontology	GO:0004679	4	7	0.00608713	0.0871162
positive regulation of mammary gland epithelial cell proliferation	Gene Ontology	GO:0033601	4	7	0.00608713	0.0871162
positive thymic T cell selection	Gene Ontology	GO:0045059	4	7	0.00608713	0.0871162
cytoskeletal protein binding	Gene Ontology	GO:0008092	8	31	0.0062353	0.088001
vesicle docking	Gene Ontology	GO:0048278	6	18	0.00633665	0.0887573
regulation of cell cycle	Gene Ontology	GO:0051726	14	78	0.00656734	0.0916691
mitochondrial membrane	Gene Ontology	GO:0031966	10	46	0.00663092	0.0922363
molecular adaptor activity	Gene Ontology	GO:0060090	11	54	0.00685733	0.0950567
inflammatory response	Gene Ontology	GO:0006954	22	150	0.00700414	0.0964268
receptor complex	Gene Ontology	GO:0043235	21	141	0.00713612	0.0974785
brush border membrane	Gene Ontology	GO:0031526	7	25	0.00715327	0.0974785
COP9 signalosome	Gene Ontology	GO:0008180	7	25	0.00715327	0.0974785
GTPase activity	Gene Ontology	GO:0003924	32	247	0.00723106	0.0982056
retrograde vesicle-mediated transport, Golgi to endoplasmic reticulum	Gene Ontology	GO:0006890	8	32	0.00730723	0.098574
clathrin coat assembly	Gene Ontology	GO:0048268	5	13	0.00780237	0.100605
calcium-mediated signaling using intracellular calcium source	Gene Ontology	GO:0035584	5	13	0.00780237	0.100605
PRC1 complex	Gene Ontology	GO:0035102	5	13	0.00780237	0.100605
histone methyltransferase complex	Gene Ontology	GO:0035097	5	13	0.00780237	0.100605
positive regulation of apoptotic signaling pathway	Gene Ontology	GO:2001235	5	13	0.00780237	0.100605
T-tubule	Gene Ontology	GO:0030315	5	13	0.00780237	0.100605
zymogen activation	Gene Ontology	GO:0031638	5	13	0.00780237	0.100605
replication fork processing	Gene Ontology	GO:0031297	6	19	0.00783314	0.100605
calcium-dependent cell-cell adhesion via plasma membrane cell adhesion molecules	Gene Ontology	GO:0016339	6	19	0.00783314	0.100605
ADP binding	Gene Ontology	GO:0043531	6	19	0.00783314	0.100605
membrane fusion	Gene Ontology	GO:0061025	6	19	0.00783314	0.100605
receptor clustering	Gene Ontology	GO:0043113	6	19	0.00783314	0.100605
transcription corepressor activity	Gene Ontology	GO:0003714	19	125	0.00844755	0.106657
lipopolysaccharide-mediated signaling pathway	Gene Ontology	GO:0031663	7	26	0.00852034	0.106657
protein-cysteine S-palmitoyltransferase activity	Gene Ontology	GO:0019706	7	26	0.00852034	0.106657
RNA polymerase II cis-regulatory region sequence-specific DNA binding	Gene Ontology	GO:0000978	59	532	0.00857501	0.106657
clathrin adaptor complex	Gene Ontology	GO:0030131	4	8	0.00860997	0.106657
regulation of insulin receptor signaling pathway	Gene Ontology	GO:0046626	4	8	0.00860997	0.106657
negative regulation of interleukin-2 production	Gene Ontology	GO:0032703	4	8	0.00860997	0.106657
response to peptide hormone	Gene Ontology	GO:0043434	4	8	0.00860997	0.106657
protease binding	Gene Ontology	GO:0002020	11	56	0.00862277	0.106657
extracellular matrix organization	Gene Ontology	GO:0030198	18	117	0.00916766	0.112703
G-protein beta/gamma-subunit complex binding	Gene Ontology	GO:0031683	6	20	0.00956791	0.116909
estrogen receptor binding	Gene Ontology	GO:0030331	6	20	0.00956791	0.116909
chromosome segregation	Gene Ontology	GO:0007059	8	34	0.00985985	0.119575
ubiquinone biosynthetic process	Gene Ontology	GO:0006744	5	14	0.00996461	0.119575
fatty-acyl-CoA binding	Gene Ontology	GO:0000062	5	14	0.00996461	0.119575
positive regulation of mRNA splicing, via spliceosome	Gene Ontology	GO:0048026	5	14	0.00996461	0.119575
positive regulation of protein import into nucleus	Gene Ontology	GO:0042307	7	27	0.0100699	0.120479
protein localization to plasma membrane	Gene Ontology	GO:0072659	15	92	0.0106288	0.12567
basement membrane	Gene Ontology	GO:0005604	11	58	0.0107208	0.126386
DNA binding	Gene Ontology	GO:0003677	51	454	0.0112007	0.130843
protein targeting to membrane	Gene Ontology	GO:0006612	8	35	0.0113596	0.130843
response to virus	Gene Ontology	GO:0009615	8	35	0.0113596	0.130843
cilium assembly	Gene Ontology	GO:0060271	18	120	0.0113963	0.130843
DNA repair	Gene Ontology	GO:0006281	15	93	0.0115368	0.130843
positive regulation of intrinsic apoptotic signaling pathway	Gene Ontology	GO:2001244	6	21	0.0115598	0.130843
ATPase activity	Gene Ontology	GO:0016887	22	158	0.0116943	0.130843
presynaptic active zone cytoplasmic component	Gene Ontology	GO:0098831	4	9	0.0117294	0.130843
cytoskeletal anchor activity	Gene Ontology	GO:0008093	4	9	0.0117294	0.130843
positive regulation of vascular endothelial cell proliferation	Gene Ontology	GO:1905564	4	9	0.0117294	0.130843
lung morphogenesis	Gene Ontology	GO:0060425	4	9	0.0117294	0.130843
ciliary transition fiber	Gene Ontology	GO:0097539	4	9	0.0117294	0.130843
MAP kinase kinase activity	Gene Ontology	GO:0004708	4	9	0.0117294	0.130843
positive regulation of stem cell proliferation	Gene Ontology	GO:2000648	4	9	0.0117294	0.130843
regulation of sodium ion transport	Gene Ontology	GO:0002028	4	9	0.0117294	0.130843
insulin-like growth factor receptor binding	Gene Ontology	GO:0005159	4	9	0.0117294	0.130843
cellular response to cAMP	Gene Ontology	GO:0071320	7	28	0.0118149	0.130843
receptor-mediated endocytosis	Gene Ontology	GO:0006898	7	28	0.0118149	0.130843
bone mineralization	Gene Ontology	GO:0030282	7	28	0.0118149	0.130843
peroxisome	Gene Ontology	GO:0005777	11	59	0.0119062	0.131491
RNA phosphodiester bond hydrolysis, endonucleolytic	Gene Ontology	GO:0090502	9	43	0.0119619	0.131745
protein ubiquitination	Gene Ontology	GO:0016567	34	278	0.0121784	0.133337
chemical synaptic transmission	Gene Ontology	GO:0007268	18	121	0.0122278	0.133337
adherens junction	Gene Ontology	GO:0005912	14	85	0.0123612	0.133337
focal adhesion	Gene Ontology	GO:0005925	17	112	0.0124111	0.133337
plasma membrane organization	Gene Ontology	GO:0007009	5	15	0.0125045	0.133337
microtubule plus-end	Gene Ontology	GO:0035371	5	15	0.0125045	0.133337
DNA polymerase binding	Gene Ontology	GO:0070182	5	15	0.0125045	0.133337
cholesterol efflux	Gene Ontology	GO:0033344	5	15	0.0125045	0.133337
protein kinase C-activating G protein-coupled receptor signaling pathway	Gene Ontology	GO:0007205	5	15	0.0125045	0.133337
calcium-dependent cysteine-type endopeptidase activity	Gene Ontology	GO:0004198	5	15	0.0125045	0.133337
ruffle membrane	Gene Ontology	GO:0032587	8	36	0.0130209	0.138111
calmodulin binding	Gene Ontology	GO:0005516	14	86	0.0134396	0.140585
ubiquitin-protein transferase activity	Gene Ontology	GO:0004842	16	104	0.0134904	0.140585
actin cytoskeleton organization	Gene Ontology	GO:0030036	16	104	0.0134904	0.140585
post-embryonic development	Gene Ontology	GO:0009791	10	52	0.0135031	0.140585
cytokine receptor activity	Gene Ontology	GO:0004896	9	44	0.0135035	0.140585
Schaffer collateral - CA1 synapse	Gene Ontology	GO:0098685	9	44	0.0135035	0.140585
modulation of chemical synaptic transmission	Gene Ontology	GO:0050804	9	44	0.0135035	0.140585
peptide hormone binding	Gene Ontology	GO:0017046	7	29	0.013768	0.141916
intrinsic apoptotic signaling pathway in response to DNA damage	Gene Ontology	GO:0008630	7	29	0.013768	0.141916
regulation of cell population proliferation	Gene Ontology	GO:0042127	17	114	0.0143217	0.146871
protein import into nucleus	Gene Ontology	GO:0006606	11	61	0.0145734	0.149071
kinase activity	Gene Ontology	GO:0016301	10	53	0.0150343	0.150774
protein processing	Gene Ontology	GO:0016485	9	45	0.0151873	0.150774
negative regulation of cell population proliferation	Gene Ontology	GO:0008285	24	182	0.0152201	0.150774
cell population proliferation	Gene Ontology	GO:0008283	12	70	0.0152643	0.150774
cilium organization	Gene Ontology	GO:0044782	5	16	0.0154488	0.150774
regulation of ARF protein signal transduction	Gene Ontology	GO:0032012	5	16	0.0154488	0.150774
receptor signaling pathway via JAK-STAT	Gene Ontology	GO:0007259	5	16	0.0154488	0.150774
protein localization to cell surface	Gene Ontology	GO:0034394	5	16	0.0154488	0.150774
ARF guanyl-nucleotide exchange factor activity	Gene Ontology	GO:0005086	5	16	0.0154488	0.150774
vesicle membrane	Gene Ontology	GO:0012506	5	16	0.0154488	0.150774
cellular response to glucose stimulus	Gene Ontology	GO:0071333	5	16	0.0154488	0.150774
cellular senescence	Gene Ontology	GO:0090398	5	16	0.0154488	0.150774
protein targeting to lysosome	Gene Ontology	GO:0006622	4	10	0.01549	0.150774
neurexin family protein binding	Gene Ontology	GO:0042043	4	10	0.01549	0.150774
nuclear outer membrane	Gene Ontology	GO:0005640	4	10	0.01549	0.150774
maintenance of protein location in nucleus	Gene Ontology	GO:0051457	4	10	0.01549	0.150774
posttranscriptional regulation of gene expression	Gene Ontology	GO:0010608	4	10	0.01549	0.150774
Golgi transport complex	Gene Ontology	GO:0017119	4	10	0.01549	0.150774
positive regulation of telomere capping	Gene Ontology	GO:1904355	4	10	0.01549	0.150774
ER membrane protein complex	Gene Ontology	GO:0072546	4	10	0.01549	0.150774
GTP binding	Gene Ontology	GO:0005525	36	305	0.0160068	0.151431
cytoskeleton organization	Gene Ontology	GO:0007010	11	62	0.0160646	0.151431
serine-type endopeptidase inhibitor activity	Gene Ontology	GO:0004867	11	62	0.0160646	0.151431
COP9 signalosome assembly	Gene Ontology	GO:0010387	3	5	0.0163144	0.151431
regulation of osteoblast differentiation	Gene Ontology	GO:0045667	3	5	0.0163144	0.151431
glucocorticoid receptor binding	Gene Ontology	GO:0035259	3	5	0.0163144	0.151431
leukocyte migration involved in inflammatory response	Gene Ontology	GO:0002523	3	5	0.0163144	0.151431
positive regulation of hepatocyte proliferation	Gene Ontology	GO:2000347	3	5	0.0163144	0.151431
cholinergic synapse	Gene Ontology	GO:0098981	3	5	0.0163144	0.151431
chromatin silencing complex	Gene Ontology	GO:0005677	3	5	0.0163144	0.151431
aspartic-type endopeptidase inhibitor activity	Gene Ontology	GO:0019828	3	5	0.0163144	0.151431
clathrin coat of coated pit	Gene Ontology	GO:0030132	3	5	0.0163144	0.151431
regulation of dopamine metabolic process	Gene Ontology	GO:0042053	3	5	0.0163144	0.151431
growth hormone receptor signaling pathway via JAK-STAT	Gene Ontology	GO:0060397	3	5	0.0163144	0.151431
insulin receptor substrate binding	Gene Ontology	GO:0043560	3	5	0.0163144	0.151431
four-way junction helicase activity	Gene Ontology	GO:0009378	3	5	0.0163144	0.151431
alpha-beta T cell receptor complex	Gene Ontology	GO:0042105	3	5	0.0163144	0.151431
regulation of vascular permeability	Gene Ontology	GO:0043114	3	5	0.0163144	0.151431
phosphatidylinositol 3-kinase signaling	Gene Ontology	GO:0014065	6	23	0.0163862	0.151431
negative regulation of extrinsic apoptotic signaling pathway	Gene Ontology	GO:2001237	6	23	0.0163862	0.151431
positive regulation of multicellular organism growth	Gene Ontology	GO:0040018	6	23	0.0163862	0.151431
kinase binding	Gene Ontology	GO:0019900	9	46	0.0170204	0.155505
signaling receptor activity	Gene Ontology	GO:0038023	15	99	0.0183237	0.165927
protein-macromolecule adaptor activity	Gene Ontology	GO:0030674	7	31	0.0183475	0.165927
amyloid-beta binding	Gene Ontology	GO:0001540	7	31	0.0183475	0.165927
cellular response to glucose starvation	Gene Ontology	GO:0042149	7	31	0.0183475	0.165927
positive regulation of gene expression	Gene Ontology	GO:0010628	21	156	0.0183979	0.165927
catalytic activity	Gene Ontology	GO:0003824	10	55	0.018479	0.165927
fibrillar center	Gene Ontology	GO:0001650	14	90	0.0184945	0.165927
ubiquitin protein ligase binding	Gene Ontology	GO:0031625	23	176	0.0187597	0.165927
nuclear localization sequence binding	Gene Ontology	GO:0008139	5	17	0.0188216	0.165927
positive regulation of vascular endothelial growth factor production	Gene Ontology	GO:0010575	5	17	0.0188216	0.165927
SWI/SNF complex	Gene Ontology	GO:0016514	5	17	0.0188216	0.165927
membrane protein ectodomain proteolysis	Gene Ontology	GO:0006509	5	17	0.0188216	0.165927
negative regulation of insulin receptor signaling pathway	Gene Ontology	GO:0046627	5	17	0.0188216	0.165927
disordered domain specific binding	Gene Ontology	GO:0097718	5	17	0.0188216	0.165927
bone resorption	Gene Ontology	GO:0045453	5	17	0.0188216	0.165927
extracellular exosome	Gene Ontology	GO:0070062	9	47	0.0190099	0.166855
RNA polymerase II transcription regulator complex	Gene Ontology	GO:0090575	8	39	0.0190665	0.166987
glycolytic process	Gene Ontology	GO:0006096	6	24	0.0192542	0.167537
negative regulation of endothelial cell proliferation	Gene Ontology	GO:0001937	6	24	0.0192542	0.167537
synaptic transmission, dopaminergic	Gene Ontology	GO:0001963	4	11	0.0199284	0.168908
Ino80 complex	Gene Ontology	GO:0031011	4	11	0.0199284	0.168908
regulation of protein kinase activity	Gene Ontology	GO:0045859	4	11	0.0199284	0.168908
secondary heart field specification	Gene Ontology	GO:0003139	4	11	0.0199284	0.168908
pore complex assembly	Gene Ontology	GO:0046931	4	11	0.0199284	0.168908
secondary active sulfate transmembrane transporter activity	Gene Ontology	GO:0008271	4	11	0.0199284	0.168908
histone H4-K8 acetylation	Gene Ontology	GO:0043982	4	11	0.0199284	0.168908
dopamine receptor signaling pathway	Gene Ontology	GO:0007212	4	11	0.0199284	0.168908
histone H4-K5 acetylation	Gene Ontology	GO:0043981	4	11	0.0199284	0.168908
integral component of postsynaptic membrane	Gene Ontology	GO:0099055	4	11	0.0199284	0.168908
positive regulation of type I interferon-mediated signaling pathway	Gene Ontology	GO:0060340	4	11	0.0199284	0.168908
axon guidance	Gene Ontology	GO:0007411	17	119	0.020105	0.169794
activation of MAPK activity	Gene Ontology	GO:0000187	10	56	0.0204037	0.171596
cholesterol homeostasis	Gene Ontology	GO:0042632	10	56	0.0204037	0.171596
magnesium ion binding	Gene Ontology	GO:0000287	21	158	0.0206031	0.172911
positive regulation of protein localization to plasma membrane	Gene Ontology	GO:1903078	7	32	0.020997	0.174758
presynaptic membrane	Gene Ontology	GO:0042734	7	32	0.020997	0.174758
cartilage development	Gene Ontology	GO:0051216	7	32	0.020997	0.174758
phagocytic vesicle	Gene Ontology	GO:0045335	9	48	0.0211625	0.175048
fat cell differentiation	Gene Ontology	GO:0045444	9	48	0.0211625	0.175048
methylated histone binding	Gene Ontology	GO:0035064	8	40	0.021465	0.177185
hydrolase activity	Gene Ontology	GO:0016787	12	74	0.021614	0.17805
protein domain specific binding	Gene Ontology	GO:0019904	16	111	0.0221142	0.181166
positive regulation of epithelial to mesenchymal transition	Gene Ontology	GO:0010718	6	25	0.0224459	0.181166
defense response	Gene Ontology	GO:0006952	6	25	0.0224459	0.181166
catalytic step 2 spliceosome	Gene Ontology	GO:0071013	10	57	0.0224705	0.181166
transferase activity, transferring acyl groups	Gene Ontology	GO:0016746	5	18	0.0226445	0.181166
cellular response to amyloid-beta	Gene Ontology	GO:1904646	5	18	0.0226445	0.181166
triglyceride lipase activity	Gene Ontology	GO:0004806	5	18	0.0226445	0.181166
membrane raft	Gene Ontology	GO:0045121	14	93	0.0231447	0.181166
glial cell-derived neurotrophic factor receptor signaling pathway	Gene Ontology	GO:0035860	3	6	0.023164	0.181166
negative regulation of protein autophosphorylation	Gene Ontology	GO:0031953	3	6	0.023164	0.181166
self proteolysis	Gene Ontology	GO:0097264	3	6	0.023164	0.181166
transcription-coupled nucleotide-excision repair	Gene Ontology	GO:0006283	3	6	0.023164	0.181166
adenylate cyclase-inhibiting G protein-coupled glutamate receptor signaling pathway	Gene Ontology	GO:0007196	3	6	0.023164	0.181166
positive regulation of cholesterol storage	Gene Ontology	GO:0010886	3	6	0.023164	0.181166
mitochondrial transmembrane transport	Gene Ontology	GO:1990542	3	6	0.023164	0.181166
nitric oxide biosynthetic process	Gene Ontology	GO:0006809	3	6	0.023164	0.181166
NSL complex	Gene Ontology	GO:0044545	3	6	0.023164	0.181166
luteinization	Gene Ontology	GO:0001553	3	6	0.023164	0.181166
sensory perception of sweet taste	Gene Ontology	GO:0050916	3	6	0.023164	0.181166
virion binding	Gene Ontology	GO:0046790	3	6	0.023164	0.181166
anoikis	Gene Ontology	GO:0043276	3	6	0.023164	0.181166
regulation of DNA-binding transcription factor activity	Gene Ontology	GO:0051090	3	6	0.023164	0.181166
protein O-linked glycosylation via serine	Gene Ontology	GO:0018242	3	6	0.023164	0.181166
oxaloacetate metabolic process	Gene Ontology	GO:0006107	3	6	0.023164	0.181166
efflux transmembrane transporter activity	Gene Ontology	GO:0015562	3	6	0.023164	0.181166
intracellular steroid hormone receptor signaling pathway	Gene Ontology	GO:0030518	3	6	0.023164	0.181166
negative regulation of canonical Wnt signaling pathway	Gene Ontology	GO:0090090	13	84	0.0234254	0.181905
protein kinase activity	Gene Ontology	GO:0004672	18	131	0.0234306	0.181905
ATPase binding	Gene Ontology	GO:0051117	9	49	0.0234847	0.181905
G protein-coupled receptor binding	Gene Ontology	GO:0001664	9	49	0.0234847	0.181905
proteolysis	Gene Ontology	GO:0006508	39	347	0.0238463	0.182665
G protein-coupled peptide receptor activity	Gene Ontology	GO:0008528	7	33	0.0239009	0.182665
cytoplasmic vesicle membrane	Gene Ontology	GO:0030659	7	33	0.0239009	0.182665
histone deacetylase complex	Gene Ontology	GO:0000118	7	33	0.0239009	0.182665
phosphatidylinositol-mediated signaling	Gene Ontology	GO:0048015	7	33	0.0239009	0.182665
U2-type precatalytic spliceosome	Gene Ontology	GO:0071005	7	33	0.0239009	0.182665
protein-containing complex binding	Gene Ontology	GO:0044877	15	103	0.0243083	0.185075
cellular response to tumor necrosis factor	Gene Ontology	GO:0071356	10	58	0.0246848	0.187232
mitogen-activated protein kinase kinase binding	Gene Ontology	GO:0031434	4	12	0.0250734	0.18805
RNA polymerase II CTD heptapeptide repeat kinase activity	Gene Ontology	GO:0008353	4	12	0.0250734	0.18805
nBAF complex	Gene Ontology	GO:0071565	4	12	0.0250734	0.18805
diacylglycerol metabolic process	Gene Ontology	GO:0046339	4	12	0.0250734	0.18805
neuronal cell body membrane	Gene Ontology	GO:0032809	4	12	0.0250734	0.18805
axonal fasciculation	Gene Ontology	GO:0007413	4	12	0.0250734	0.18805
protein tyrosine phosphatase activity	Gene Ontology	GO:0004725	13	85	0.025272	0.188909
bicellular tight junction	Gene Ontology	GO:0005923	11	67	0.0252818	0.188909
microtubule	Gene Ontology	GO:0005874	17	123	0.0258977	0.193071
negative regulation of nucleic acid-templated transcription	Gene Ontology	GO:1903507	6	26	0.025975	0.193071
ruffle	Gene Ontology	GO:0001726	9	50	0.025983	0.193071
nuclear membrane	Gene Ontology	GO:0031965	16	114	0.02688	0.197958
mitotic sister chromatid segregation	Gene Ontology	GO:0000070	5	19	0.026936	0.197958
semaphorin receptor binding	Gene Ontology	GO:0030215	5	19	0.026936	0.197958
positive regulation of p38MAPK cascade	Gene Ontology	GO:1900745	5	19	0.026936	0.197958
calcium channel regulator activity	Gene Ontology	GO:0005246	5	19	0.026936	0.197958
chromosome	Gene Ontology	GO:0005694	7	34	0.0270692	0.198573
dendritic spine	Gene Ontology	GO:0043197	11	68	0.0275087	0.20143
mRNA splicing, via spliceosome	Gene Ontology	GO:0000398	14	96	0.0286159	0.209122
lipid metabolic process	Gene Ontology	GO:0006629	9	51	0.0286633	0.209122
negative regulation of inflammatory response	Gene Ontology	GO:0050728	10	60	0.0295758	0.211062
endoplasmic reticulum to Golgi vesicle-mediated transport	Gene Ontology	GO:0006888	12	78	0.0297332	0.211062
heterophilic cell-cell adhesion via plasma membrane cell adhesion molecules	Gene Ontology	GO:0007157	6	27	0.0298538	0.211062
regulation of apoptotic process	Gene Ontology	GO:0042981	11	69	0.0298732	0.211062
negative regulation of NF-kappaB transcription factor activity	Gene Ontology	GO:0032088	8	43	0.0299251	0.211062
cellular response to insulin stimulus	Gene Ontology	GO:0032869	8	43	0.0299251	0.211062
adenylate cyclase-activating G protein-coupled receptor signaling pathway	Gene Ontology	GO:0007189	14	97	0.0306348	0.211062
negative regulation of mRNA splicing, via spliceosome	Gene Ontology	GO:0048025	4	13	0.0309455	0.211062
clathrin adaptor activity	Gene Ontology	GO:0035615	4	13	0.0309455	0.211062
negative regulation of smooth muscle cell proliferation	Gene Ontology	GO:0048662	4	13	0.0309455	0.211062
steroid hormone mediated signaling pathway	Gene Ontology	GO:0043401	4	13	0.0309455	0.211062
histone deacetylase activity	Gene Ontology	GO:0004407	4	13	0.0309455	0.211062
anterograde synaptic vesicle transport	Gene Ontology	GO:0048490	4	13	0.0309455	0.211062
protein localization to Golgi apparatus	Gene Ontology	GO:0034067	4	13	0.0309455	0.211062
bicarbonate transmembrane transporter activity	Gene Ontology	GO:0015106	4	13	0.0309455	0.211062
interleukin-1-mediated signaling pathway	Gene Ontology	GO:0070498	4	13	0.0309455	0.211062
U2 snRNP	Gene Ontology	GO:0005686	4	13	0.0309455	0.211062
virus receptor activity	Gene Ontology	GO:0001618	4	13	0.0309455	0.211062
negative regulation of actin filament polymerization	Gene Ontology	GO:0030837	4	13	0.0309455	0.211062
mammary gland development	Gene Ontology	GO:0030879	4	13	0.0309455	0.211062
N-acetyltransferase activity	Gene Ontology	GO:0008080	4	13	0.0309455	0.211062
pore complex	Gene Ontology	GO:0046930	3	7	0.0313306	0.211062
clathrin light chain binding	Gene Ontology	GO:0032051	3	7	0.0313306	0.211062
presynaptic cytosol	Gene Ontology	GO:0099523	3	7	0.0313306	0.211062
axon initial segment	Gene Ontology	GO:0043194	3	7	0.0313306	0.211062
positive regulation of cellular protein catabolic process	Gene Ontology	GO:1903364	3	7	0.0313306	0.211062
5'-3' DNA helicase activity	Gene Ontology	GO:0043139	3	7	0.0313306	0.211062
histone acetyltransferase activity (H4-K8 specific)	Gene Ontology	GO:0043996	3	7	0.0313306	0.211062
hyalurononglucosaminidase activity	Gene Ontology	GO:0004415	3	7	0.0313306	0.211062
positive regulation of guanylate cyclase activity	Gene Ontology	GO:0031284	3	7	0.0313306	0.211062
protein kinase A catalytic subunit binding	Gene Ontology	GO:0034236	3	7	0.0313306	0.211062
cellular response to arsenic-containing substance	Gene Ontology	GO:0071243	3	7	0.0313306	0.211062
mammary gland epithelial cell differentiation	Gene Ontology	GO:0060644	3	7	0.0313306	0.211062
histone acetyltransferase activity (H4-K5 specific)	Gene Ontology	GO:0043995	3	7	0.0313306	0.211062
positive regulation of RNA polymerase II transcription preinitiation complex assembly	Gene Ontology	GO:0045899	3	7	0.0313306	0.211062
Notch receptor processing	Gene Ontology	GO:0007220	3	7	0.0313306	0.211062
oxidoreductase activity, acting on the CH-CH group of donors	Gene Ontology	GO:0016627	3	7	0.0313306	0.211062
mitochondrial transcription	Gene Ontology	GO:0006390	3	7	0.0313306	0.211062
O-methyltransferase activity	Gene Ontology	GO:0008171	3	7	0.0313306	0.211062
phosphatidylinositol 3-kinase regulatory subunit binding	Gene Ontology	GO:0036312	3	7	0.0313306	0.211062
positive regulation of chromatin binding	Gene Ontology	GO:0035563	3	7	0.0313306	0.211062
peptidyl-tyrosine dephosphorylation	Gene Ontology	GO:0035335	13	88	0.0314541	0.211062
transcription factor binding	Gene Ontology	GO:0008134	20	156	0.0315893	0.211062
negative regulation of microtubule depolymerization	Gene Ontology	GO:0007026	5	20	0.0317117	0.211062
bicarbonate transport	Gene Ontology	GO:0015701	5	20	0.0317117	0.211062
integral component of presynaptic membrane	Gene Ontology	GO:0099056	5	20	0.0317117	0.211062
peptidyl-L-cysteine S-palmitoylation	Gene Ontology	GO:0018230	5	20	0.0317117	0.211062
mitotic cell cycle checkpoint	Gene Ontology	GO:0007093	5	20	0.0317117	0.211062
negative regulation of intrinsic apoptotic signaling pathway	Gene Ontology	GO:2001243	5	20	0.0317117	0.211062
negative regulation of TOR signaling	Gene Ontology	GO:0032007	5	20	0.0317117	0.211062
vesicle	Gene Ontology	GO:0031982	10	61	0.0322622	0.21437
neuromuscular junction	Gene Ontology	GO:0031594	8	44	0.0331911	0.219816
integral component of mitochondrial inner membrane	Gene Ontology	GO:0031305	6	28	0.0340932	0.223054
endoplasmic reticulum lumen	Gene Ontology	GO:0005788	6	28	0.0340932	0.223054
vesicle fusion	Gene Ontology	GO:0006906	6	28	0.0340932	0.223054
actin filament bundle assembly	Gene Ontology	GO:0051017	6	28	0.0340932	0.223054
negative regulation of protein kinase activity	Gene Ontology	GO:0006469	7	36	0.0342349	0.223054
synaptic vesicle membrane	Gene Ontology	GO:0030672	7	36	0.0342349	0.223054
protein self-association	Gene Ontology	GO:0043621	7	36	0.0342349	0.223054
lysosomal membrane	Gene Ontology	GO:0005765	12	80	0.0345283	0.224601
double-stranded RNA binding	Gene Ontology	GO:0003725	9	53	0.0345928	0.224658
plasma membrane	Gene Ontology	GO:0005886	232	2618	0.0348379	0.225885
spindle pole	Gene Ontology	GO:0000922	11	71	0.035031	0.226771
DNA-binding transcription factor activity	Gene Ontology	GO:0003700	36	326	0.0354586	0.228802
extracellular space	Gene Ontology	GO:0005615	84	865	0.0359092	0.231338
activation of cysteine-type endopeptidase activity involved in apoptotic process	Gene Ontology	GO:0006919	8	45	0.0366911	0.23481
positive regulation of epithelial cell migration	Gene Ontology	GO:0010634	5	21	0.0369841	0.23481
negative regulation of endothelial cell apoptotic process	Gene Ontology	GO:2000352	5	21	0.0369841	0.23481
positive regulation of TOR signaling	Gene Ontology	GO:0032008	5	21	0.0369841	0.23481
metalloendopeptidase activity	Gene Ontology	GO:0004222	14	100	0.0373127	0.23481
establishment of skin barrier	Gene Ontology	GO:0061436	4	14	0.0375579	0.23481
RNA polymerase II core promoter sequence-specific DNA binding	Gene Ontology	GO:0000979	4	14	0.0375579	0.23481
thyroid hormone receptor binding	Gene Ontology	GO:0046966	4	14	0.0375579	0.23481
protein phosphatase type 2A complex	Gene Ontology	GO:0000159	4	14	0.0375579	0.23481
skeletal muscle contraction	Gene Ontology	GO:0003009	4	14	0.0375579	0.23481
anion:anion antiporter activity	Gene Ontology	GO:0015301	4	14	0.0375579	0.23481
positive regulation of histone acetylation	Gene Ontology	GO:0035066	4	14	0.0375579	0.23481
glutamate receptor activity	Gene Ontology	GO:0008066	4	14	0.0375579	0.23481
sulfate transmembrane transporter activity	Gene Ontology	GO:0015116	4	14	0.0375579	0.23481
positive regulation of insulin secretion	Gene Ontology	GO:0032024	4	14	0.0375579	0.23481
interstitial matrix	Gene Ontology	GO:0005614	4	14	0.0375579	0.23481
embryonic camera-type eye morphogenesis	Gene Ontology	GO:0048596	4	14	0.0375579	0.23481
U2-type prespliceosome	Gene Ontology	GO:0071004	4	14	0.0375579	0.23481
type I interferon signaling pathway	Gene Ontology	GO:0060337	4	14	0.0375579	0.23481
peptidyl-serine phosphorylation	Gene Ontology	GO:0018105	15	110	0.0381262	0.236916
multicellular organism growth	Gene Ontology	GO:0035264	10	63	0.0381391	0.236916
autophagy	Gene Ontology	GO:0006914	7	37	0.0382484	0.236916
positive regulation of cell growth	Gene Ontology	GO:0030307	7	37	0.0382484	0.236916
FAD binding	Gene Ontology	GO:0071949	6	29	0.0387025	0.23826
sperm flagellum	Gene Ontology	GO:0036126	6	29	0.0387025	0.23826
cell fate specification	Gene Ontology	GO:0001708	6	29	0.0387025	0.23826
DNA duplex unwinding	Gene Ontology	GO:0032508	8	46	0.0404309	0.239072
neurofilament cytoskeleton organization	Gene Ontology	GO:0060052	3	8	0.0407969	0.239072
protein serine/threonine/tyrosine kinase activity	Gene Ontology	GO:0004712	3	8	0.0407969	0.239072
armadillo repeat domain binding	Gene Ontology	GO:0070016	3	8	0.0407969	0.239072
phosphatidylinositol kinase activity	Gene Ontology	GO:0052742	3	8	0.0407969	0.239072
G protein-coupled acetylcholine receptor signaling pathway	Gene Ontology	GO:0007213	3	8	0.0407969	0.239072
spliceosomal tri-snRNP complex assembly	Gene Ontology	GO:0000244	3	8	0.0407969	0.239072
cellular response to leucine	Gene Ontology	GO:0071233	3	8	0.0407969	0.239072
histone acetyltransferase activity (H4-K16 specific)	Gene Ontology	GO:0046972	3	8	0.0407969	0.239072
O-acyltransferase activity	Gene Ontology	GO:0008374	3	8	0.0407969	0.239072
intestinal absorption	Gene Ontology	GO:0050892	3	8	0.0407969	0.239072
UV-damage excision repair	Gene Ontology	GO:0070914	3	8	0.0407969	0.239072
potassium:chloride symporter activity	Gene Ontology	GO:0015379	3	8	0.0407969	0.239072
negative regulation of receptor binding	Gene Ontology	GO:1900121	3	8	0.0407969	0.239072
MOZ/MORF histone acetyltransferase complex	Gene Ontology	GO:0070776	3	8	0.0407969	0.239072
response to muramyl dipeptide	Gene Ontology	GO:0032495	3	8	0.0407969	0.239072
phagocytic vesicle membrane	Gene Ontology	GO:0030670	3	8	0.0407969	0.239072
complement activation, lectin pathway	Gene Ontology	GO:0001867	3	8	0.0407969	0.239072
cortical cytoskeleton	Gene Ontology	GO:0030863	3	8	0.0407969	0.239072
negative regulation of MAPK cascade	Gene Ontology	GO:0043409	3	8	0.0407969	0.239072
potassium ion binding	Gene Ontology	GO:0030955	3	8	0.0407969	0.239072
G-quadruplex DNA binding	Gene Ontology	GO:0051880	3	8	0.0407969	0.239072
immunoglobulin mediated immune response	Gene Ontology	GO:0016064	3	8	0.0407969	0.239072
cerebral cortex neuron differentiation	Gene Ontology	GO:0021895	3	8	0.0407969	0.239072
protein kinase regulator activity	Gene Ontology	GO:0019887	3	8	0.0407969	0.239072
negative regulation of G protein-coupled receptor signaling pathway	Gene Ontology	GO:0045744	3	8	0.0407969	0.239072
cell-cell adhesion mediated by cadherin	Gene Ontology	GO:0044331	3	8	0.0407969	0.239072
positive regulation of peptidase activity	Gene Ontology	GO:0010952	3	8	0.0407969	0.239072
dynactin binding	Gene Ontology	GO:0034452	3	8	0.0407969	0.239072
intrinsic component of endoplasmic reticulum membrane	Gene Ontology	GO:0031227	3	8	0.0407969	0.239072
oxalate transport	Gene Ontology	GO:0019532	3	8	0.0407969	0.239072
regulation of cell shape	Gene Ontology	GO:0008360	13	92	0.0413037	0.241188
exocytosis	Gene Ontology	GO:0006887	9	55	0.0413154	0.241188
negative regulation of ERK1 and ERK2 cascade	Gene Ontology	GO:0070373	7	38	0.042558	0.24453
methylation	Gene Ontology	GO:0032259	7	38	0.042558	0.24453
ribonucleoprotein complex binding	Gene Ontology	GO:0043021	5	22	0.0427623	0.24453
actomyosin structure organization	Gene Ontology	GO:0031032	5	22	0.0427623	0.24453
protein-DNA complex	Gene Ontology	GO:0032993	5	22	0.0427623	0.24453
NAD+ ADP-ribosyltransferase activity	Gene Ontology	GO:0003950	5	22	0.0427623	0.24453
ATP transmembrane transporter activity	Gene Ontology	GO:0005347	5	22	0.0427623	0.24453
maturation of SSU-rRNA from tricistronic rRNA transcript (SSU-rRNA, 5.8S rRNA, LSU-rRNA)	Gene Ontology	GO:0000462	5	22	0.0427623	0.24453
intra-Golgi vesicle-mediated transport	Gene Ontology	GO:0006891	5	22	0.0427623	0.24453
neuromuscular junction development	Gene Ontology	GO:0007528	5	22	0.0427623	0.24453
MLL1 complex	Gene Ontology	GO:0071339	5	22	0.0427623	0.24453
face morphogenesis	Gene Ontology	GO:0060325	5	22	0.0427623	0.24453
positive regulation of interferon-beta production	Gene Ontology	GO:0032728	5	22	0.0427623	0.24453
transcription coactivator activity	Gene Ontology	GO:0003713	18	142	0.0433028	0.247269
cell adhesion molecule binding	Gene Ontology	GO:0050839	6	30	0.0436894	0.247729
negative regulation of apoptotic process	Gene Ontology	GO:0043066	24	204	0.0439506	0.247729
mitochondrial matrix	Gene Ontology	GO:0005759	13	93	0.044071	0.247729
actin filament organization	Gene Ontology	GO:0007015	13	93	0.044071	0.247729
positive regulation of protein binding	Gene Ontology	GO:0032092	8	47	0.0444157	0.247729
calcium-dependent protein binding	Gene Ontology	GO:0048306	8	47	0.0444157	0.247729
presynapse	Gene Ontology	GO:0098793	10	65	0.0447152	0.247729
precatalytic spliceosome	Gene Ontology	GO:0071011	4	15	0.0449161	0.247729
anchored component of membrane	Gene Ontology	GO:0031225	4	15	0.0449161	0.247729
positive regulation of interleukin-8 production	Gene Ontology	GO:0032757	4	15	0.0449161	0.247729
sphingolipid metabolic process	Gene Ontology	GO:0006665	4	15	0.0449161	0.247729
L-ascorbic acid binding	Gene Ontology	GO:0031418	4	15	0.0449161	0.247729
site of DNA damage	Gene Ontology	GO:0090734	4	15	0.0449161	0.247729
sulfate transmembrane transport	Gene Ontology	GO:1902358	4	15	0.0449161	0.247729
positive regulation of cell differentiation	Gene Ontology	GO:0045597	4	15	0.0449161	0.247729
cell volume homeostasis	Gene Ontology	GO:0006884	4	15	0.0449161	0.247729
carboxylic ester hydrolase activity	Gene Ontology	GO:0052689	4	15	0.0449161	0.247729
mRNA splice site selection	Gene Ontology	GO:0006376	4	15	0.0449161	0.247729
locomotory behavior	Gene Ontology	GO:0007626	9	56	0.0449855	0.247729
phosphatidylinositol-4,5-bisphosphate binding	Gene Ontology	GO:0005546	9	56	0.0449855	0.247729
double-strand break repair via homologous recombination	Gene Ontology	GO:0000724	9	56	0.0449855	0.247729
cell division	Gene Ontology	GO:0051301	9	56	0.0449855	0.247729
protein folding	Gene Ontology	GO:0006457	11	75	0.0471616	0.25834
neuron projection morphogenesis	Gene Ontology	GO:0048812	7	39	0.0471695	0.25834
regulation of actin cytoskeleton organization	Gene Ontology	GO:0032956	7	39	0.0471695	0.25834
cell chemotaxis	Gene Ontology	GO:0060326	8	48	0.04865	0.264878
apical part of cell	Gene Ontology	GO:0045177	8	48	0.04865	0.264878
regulation of cell growth	Gene Ontology	GO:0001558	5	23	0.0490527	0.264878
cellular response to heat	Gene Ontology	GO:0034605	5	23	0.0490527	0.264878
T cell homeostasis	Gene Ontology	GO:0043029	5	23	0.0490527	0.264878
semaphorin-plexin signaling pathway	Gene Ontology	GO:0071526	5	23	0.0490527	0.264878
heat shock protein binding	Gene Ontology	GO:0031072	6	31	0.0490599	0.264878
nuclear receptor transcription coactivator activity	Gene Ontology	GO:0030374	6	31	0.0490599	0.264878
Term	Database	ID	Input number	Background number	P-Value	Corrected P-Value
Metabolic pathways	KEGG PATHWAY	ssc01100	172	1388	2.27011e-08	7.01987e-06
Acute myeloid leukemia	KEGG PATHWAY	ssc05221	22	64	1.48131e-07	3.96991e-05
Pathways in cancer	KEGG PATHWAY	ssc05200	77	506	2.77702e-07	6.31077e-05
Autophagy - animal	KEGG PATHWAY	ssc04140	30	128	1.10793e-06	0.000206798
Th17 cell differentiation	KEGG PATHWAY	ssc04659	27	107	1.13173e-06	0.000206798
Phospholipase D signaling pathway	KEGG PATHWAY	ssc04072	31	146	4.36468e-06	0.000685871
MAPK signaling pathway	KEGG PATHWAY	ssc04010	48	286	4.87965e-06	0.000726525
Hepatitis B	KEGG PATHWAY	ssc05161	32	156	5.74291e-06	0.000796087
Endocytosis	KEGG PATHWAY	ssc04144	42	238	6.40261e-06	0.00085795
mTOR signaling pathway	KEGG PATHWAY	ssc04150	31	150	7.00707e-06	0.00089728
TNF signaling pathway	KEGG PATHWAY	ssc04668	25	107	8.82223e-06	0.00107331
PD-L1 expression and PD-1 checkpoint pathway in cancer	KEGG PATHWAY	ssc05235	23	93	9.07778e-06	0.00107331
Chemokine signaling pathway	KEGG PATHWAY	ssc04062	34	177	1.01648e-05	0.00116751
Hepatitis C	KEGG PATHWAY	ssc05160	30	146	1.07738e-05	0.00120307
Sphingolipid signaling pathway	KEGG PATHWAY	ssc04071	26	117	1.26367e-05	0.00137296
Human immunodeficiency virus 1 infection	KEGG PATHWAY	ssc05170	37	204	1.30746e-05	0.00138315
Choline metabolism in cancer	KEGG PATHWAY	ssc05231	23	96	1.40785e-05	0.00145117
Human cytomegalovirus infection	KEGG PATHWAY	ssc05163	38	215	1.67392e-05	0.00160218
Prolactin signaling pathway	KEGG PATHWAY	ssc04917	19	70	1.78992e-05	0.00160921
Insulin signaling pathway	KEGG PATHWAY	ssc04910	28	135	1.80135e-05	0.00160921
Jak-STAT signaling pathway	KEGG PATHWAY	ssc04630	30	151	1.88932e-05	0.0016511
Non-small cell lung cancer	KEGG PATHWAY	ssc05223	18	64	1.97801e-05	0.00169183
Endometrial cancer	KEGG PATHWAY	ssc05213	17	58	2.14309e-05	0.00179484
HIF-1 signaling pathway	KEGG PATHWAY	ssc04066	24	108	2.68121e-05	0.00215569
Toll-like receptor signaling pathway	KEGG PATHWAY	ssc04620	22	95	3.34686e-05	0.00244625
Fc gamma R-mediated phagocytosis	KEGG PATHWAY	ssc04666	21	89	3.9611e-05	0.00271258
Influenza A	KEGG PATHWAY	ssc05164	29	150	3.98115e-05	0.00271258
Parathyroid hormone synthesis, secretion and action	KEGG PATHWAY	ssc04928	23	104	4.16913e-05	0.00278407
Proteoglycans in cancer	KEGG PATHWAY	ssc05205	35	200	4.22459e-05	0.00278407
Adrenergic signaling in cardiomyocytes	KEGG PATHWAY	ssc04261	28	143	4.41471e-05	0.00286244
Hepatocellular carcinoma	KEGG PATHWAY	ssc05225	30	160	4.8559e-05	0.00309853
Kaposi sarcoma-associated herpesvirus infection	KEGG PATHWAY	ssc05167	32	177	5.13177e-05	0.00322339
EGFR tyrosine kinase inhibitor resistance	KEGG PATHWAY	ssc01521	19	78	6.30736e-05	0.00384175
Pancreatic cancer	KEGG PATHWAY	ssc05212	18	72	7.33458e-05	0.00427789
NOD-like receptor signaling pathway	KEGG PATHWAY	ssc04621	28	148	7.44907e-05	0.00427789
Endocrine and other factor-regulated calcium reabsorption	KEGG PATHWAY	ssc04961	14	46	8.00065e-05	0.00443394
Thyroid hormone signaling pathway	KEGG PATHWAY	ssc04919	24	117	8.05169e-05	0.00443394
Lysosome	KEGG PATHWAY	ssc04142	24	118	9.03045e-05	0.00484032
Dopaminergic synapse	KEGG PATHWAY	ssc04728	25	126	9.19384e-05	0.00486306
Toxoplasmosis	KEGG PATHWAY	ssc05145	22	103	9.43848e-05	0.00486445
Rap1 signaling pathway	KEGG PATHWAY	ssc04015	35	211	0.00010844	0.0054491
Epstein-Barr virus infection	KEGG PATHWAY	ssc05169	33	195	0.00012079	0.00592165
T cell receptor signaling pathway	KEGG PATHWAY	ssc04660	22	106	0.000135318	0.00647596
Gastric cancer	KEGG PATHWAY	ssc05226	27	147	0.000152138	0.00719524
Central carbon metabolism in cancer	KEGG PATHWAY	ssc05230	16	63	0.000155128	0.00725133
Thyroid hormone synthesis	KEGG PATHWAY	ssc04918	17	71	0.00017955	0.00829644
Insulin resistance	KEGG PATHWAY	ssc04931	22	109	0.000191248	0.00873655
Prostate cancer	KEGG PATHWAY	ssc05215	20	94	0.000201269	0.00896219
Leukocyte transendothelial migration	KEGG PATHWAY	ssc04670	22	110	0.000213969	0.00922135
Colorectal cancer	KEGG PATHWAY	ssc05210	19	87	0.000215624	0.00922135
C-type lectin receptor signaling pathway	KEGG PATHWAY	ssc04625	21	103	0.000234885	0.00993933
Measles	KEGG PATHWAY	ssc05162	25	136	0.000259285	0.0108575
AMPK signaling pathway	KEGG PATHWAY	ssc04152	23	121	0.000295974	0.0122661
Spliceosome	KEGG PATHWAY	ssc03040	23	123	0.000362927	0.0143304
Oxytocin signaling pathway	KEGG PATHWAY	ssc04921	26	148	0.000366383	0.0143304
Chagas disease (American trypanosomiasis)	KEGG PATHWAY	ssc05142	21	107	0.000367172	0.0143304
ErbB signaling pathway	KEGG PATHWAY	ssc04012	18	84	0.000380971	0.0144341
AGE-RAGE signaling pathway in diabetic complications	KEGG PATHWAY	ssc04933	20	100	0.000405901	0.0150981
Cushing syndrome	KEGG PATHWAY	ssc04934	26	150	0.000438603	0.0160289
Aldosterone synthesis and secretion	KEGG PATHWAY	ssc04925	19	93	0.000445874	0.0161479
cAMP signaling pathway	KEGG PATHWAY	ssc04024	33	212	0.000462859	0.0166133
Glioma	KEGG PATHWAY	ssc05214	16	71	0.000490666	0.0173536
Cell adhesion molecules (CAMs)	KEGG PATHWAY	ssc04514	25	143	0.000500752	0.0173536
Calcium signaling pathway	KEGG PATHWAY	ssc04020	31	196	0.000534163	0.0181978
Inflammatory bowel disease (IBD)	KEGG PATHWAY	ssc05321	15	65	0.000588185	0.0193812
Relaxin signaling pathway	KEGG PATHWAY	ssc04926	23	129	0.000649694	0.0207283
GnRH signaling pathway	KEGG PATHWAY	ssc04912	18	89	0.000690107	0.0218443
Chronic myeloid leukemia	KEGG PATHWAY	ssc05220	16	74	0.000723354	0.0227178
Ras signaling pathway	KEGG PATHWAY	ssc04014	34	229	0.000805767	0.0247266
SNARE interactions in vesicular transport	KEGG PATHWAY	ssc04130	10	33	0.000844733	0.0248209
Prion diseases	KEGG PATHWAY	ssc05020	10	33	0.000844733	0.0248209
Endocrine resistance	KEGG PATHWAY	ssc01522	18	91	0.000863763	0.0251618
cGMP-PKG signaling pathway	KEGG PATHWAY	ssc04022	27	167	0.000882906	0.0251722
Osteoclast differentiation	KEGG PATHWAY	ssc04380	22	124	0.000890807	0.0252186
Glucagon signaling pathway	KEGG PATHWAY	ssc04922	19	100	0.000959951	0.0261259
Natural killer cell mediated cytotoxicity	KEGG PATHWAY	ssc04650	19	100	0.000959951	0.0261259
Cocaine addiction	KEGG PATHWAY	ssc05030	12	47	0.000961848	0.0261259
Neurotrophin signaling pathway	KEGG PATHWAY	ssc04722	21	117	0.0010134	0.027159
VEGF signaling pathway	KEGG PATHWAY	ssc04370	13	55	0.00110592	0.0290576
Glutamatergic synapse	KEGG PATHWAY	ssc04724	20	110	0.0011502	0.0300247
B cell receptor signaling pathway	KEGG PATHWAY	ssc04662	16	78	0.0011748	0.030469
Breast cancer	KEGG PATHWAY	ssc05224	24	145	0.00125129	0.0320077
Gastric acid secretion	KEGG PATHWAY	ssc04971	15	72	0.00144482	0.0347796
Longevity regulating pathway	KEGG PATHWAY	ssc04211	17	89	0.00164989	0.0376868
Estrogen signaling pathway	KEGG PATHWAY	ssc04915	22	131	0.00166013	0.0376868
Aldosterone-regulated sodium reabsorption	KEGG PATHWAY	ssc04960	10	37	0.00174849	0.0386204
Morphine addiction	KEGG PATHWAY	ssc05032	17	90	0.00183118	0.040226
Melanogenesis	KEGG PATHWAY	ssc04916	18	99	0.00198037	0.0430328
Small cell lung cancer	KEGG PATHWAY	ssc05222	17	91	0.00202891	0.0433841
Th1 and Th2 cell differentiation	KEGG PATHWAY	ssc04658	17	91	0.00202891	0.0433841
Fluid shear stress and atherosclerosis	KEGG PATHWAY	ssc05418	22	134	0.00213261	0.0444202
Transcriptional misregulation in cancer	KEGG PATHWAY	ssc05202	26	170	0.00217669	0.0448734
Human papillomavirus infection	KEGG PATHWAY	ssc05165	41	318	0.00284444	0.055508
Regulation of lipolysis in adipocytes	KEGG PATHWAY	ssc04923	12	55	0.00300712	0.0583992
FoxO signaling pathway	KEGG PATHWAY	ssc04068	21	130	0.00314486	0.0604896
Amyotrophic lateral sclerosis (ALS)	KEGG PATHWAY	ssc05014	11	48	0.00319572	0.060598
Platelet activation	KEGG PATHWAY	ssc04611	20	122	0.00335748	0.0616304
IL-17 signaling pathway	KEGG PATHWAY	ssc04657	16	88	0.00342492	0.0622994
Fc epsilon RI signaling pathway	KEGG PATHWAY	ssc04664	13	64	0.00352451	0.0635361
Phosphatidylinositol signaling system	KEGG PATHWAY	ssc04070	17	97	0.00362757	0.0651018
Mineral absorption	KEGG PATHWAY	ssc04978	10	42	0.00383578	0.0679288
Yersinia infection	KEGG PATHWAY	ssc05135	20	125	0.00427393	0.072837
Apoptosis	KEGG PATHWAY	ssc04210	21	134	0.00429412	0.072837
Apelin signaling pathway	KEGG PATHWAY	ssc04371	21	134	0.00429412	0.072837
Long-term depression	KEGG PATHWAY	ssc04730	12	58	0.00436268	0.0733806
Thyroid cancer	KEGG PATHWAY	ssc05216	9	36	0.0045469	0.0739066
Amoebiasis	KEGG PATHWAY	ssc05146	16	91	0.00455941	0.0739066
Signaling pathways regulating pluripotency of stem cells	KEGG PATHWAY	ssc04550	21	135	0.00463036	0.0747552
Tuberculosis	KEGG PATHWAY	ssc05152	24	163	0.00480649	0.0768662
Salivary secretion	KEGG PATHWAY	ssc04970	14	75	0.0048726	0.0768662
Cellular senescence	KEGG PATHWAY	ssc04218	23	154	0.00488959	0.0768662
Glycerolipid metabolism	KEGG PATHWAY	ssc00561	12	59	0.00491	0.0768662
Histidine metabolism	KEGG PATHWAY	ssc00340	7	23	0.00491408	0.0768662
Insulin secretion	KEGG PATHWAY	ssc04911	15	84	0.00521872	0.0803802
Renal cell carcinoma	KEGG PATHWAY	ssc05211	13	68	0.00549993	0.0826603
Melanoma	KEGG PATHWAY	ssc05218	13	69	0.00611113	0.0871162
Bile secretion	KEGG PATHWAY	ssc04976	13	69	0.00611113	0.0871162
Longevity regulating pathway - multiple species	KEGG PATHWAY	ssc04213	12	61	0.00616827	0.08762
Cholinergic synapse	KEGG PATHWAY	ssc04725	18	112	0.00623887	0.088001
Glycosaminoglycan degradation	KEGG PATHWAY	ssc00531	6	18	0.00633665	0.0887573
Regulation of actin cytoskeleton	KEGG PATHWAY	ssc04810	28	207	0.00695402	0.0960658
Porphyrin and chlorophyll metabolism	KEGG PATHWAY	ssc00860	8	32	0.00730723	0.098574
Progesterone-mediated oocyte maturation	KEGG PATHWAY	ssc04914	15	88	0.00754361	0.100605
Hematopoietic cell lineage	KEGG PATHWAY	ssc04640	15	88	0.00754361	0.100605
Steroid biosynthesis	KEGG PATHWAY	ssc00100	6	19	0.00783314	0.100605
Salmonella infection	KEGG PATHWAY	ssc05132	14	80	0.00793743	0.101619
Human T-cell leukemia virus 1 infection	KEGG PATHWAY	ssc05166	29	220	0.00830841	0.106031
ABC transporters	KEGG PATHWAY	ssc02010	10	48	0.00851914	0.106657
Bacterial invasion of epithelial cells	KEGG PATHWAY	ssc05100	13	73	0.00911565	0.112408
Fatty acid metabolism	KEGG PATHWAY	ssc01212	11	57	0.00962786	0.117285
PI3K-Akt signaling pathway	KEGG PATHWAY	ssc04151	40	335	0.00990639	0.119575
Leishmaniasis	KEGG PATHWAY	ssc05140	12	66	0.0104387	0.124521
Carbohydrate digestion and absorption	KEGG PATHWAY	ssc04973	9	42	0.0105555	0.125541
Tight junction	KEGG PATHWAY	ssc04530	23	166	0.0106244	0.12567
Peroxisome	KEGG PATHWAY	ssc04146	14	84	0.0113511	0.130843
Biosynthesis of unsaturated fatty acids	KEGG PATHWAY	ssc01040	7	28	0.0118149	0.130843
Hippo signaling pathway - multiple species	KEGG PATHWAY	ssc04392	7	28	0.0118149	0.130843
Synaptic vesicle cycle	KEGG PATHWAY	ssc04721	13	76	0.012046	0.132309
Gap junction	KEGG PATHWAY	ssc04540	14	85	0.0123612	0.133337
Cytokine-cytokine receptor interaction	KEGG PATHWAY	ssc04060	32	259	0.0129839	0.138083
Glycerophospholipid metabolism	KEGG PATHWAY	ssc00564	15	95	0.0135339	0.140585
RNA polymerase	KEGG PATHWAY	ssc03020	7	29	0.013768	0.141916
Vitamin digestion and absorption	KEGG PATHWAY	ssc04977	6	22	0.0138268	0.142158
Cortisol synthesis and secretion	KEGG PATHWAY	ssc04927	11	62	0.0160646	0.151431
Pyrimidine metabolism	KEGG PATHWAY	ssc00240	10	54	0.0166911	0.153616
Adipocytokine signaling pathway	KEGG PATHWAY	ssc04920	12	71	0.016699	0.153616
Bladder cancer	KEGG PATHWAY	ssc05219	8	38	0.0168654	0.154792
Inflammatory mediator regulation of TRP channels	KEGG PATHWAY	ssc04750	15	98	0.0170205	0.155505
Cytosolic DNA-sensing pathway	KEGG PATHWAY	ssc04623	10	55	0.018479	0.165927
Type II diabetes mellitus	KEGG PATHWAY	ssc04930	9	47	0.0190099	0.166855
Necroptosis	KEGG PATHWAY	ssc04217	20	147	0.0191867	0.167537
Amphetamine addiction	KEGG PATHWAY	ssc05031	11	64	0.0193856	0.168316
Pancreatic secretion	KEGG PATHWAY	ssc04972	14	91	0.019958	0.168908
Fructose and mannose metabolism	KEGG PATHWAY	ssc00051	7	32	0.020997	0.174758
Arginine and proline metabolism	KEGG PATHWAY	ssc00330	9	48	0.0211625	0.175048
Fanconi anemia pathway	KEGG PATHWAY	ssc03460	9	49	0.0234847	0.181905
Carbon metabolism	KEGG PATHWAY	ssc01200	16	112	0.0236256	0.182644
Fatty acid degradation	KEGG PATHWAY	ssc00071	8	41	0.0240691	0.183601
Lysine degradation	KEGG PATHWAY	ssc00310	10	58	0.0246848	0.187232
Arginine biosynthesis	KEGG PATHWAY	ssc00220	5	19	0.026936	0.197958
Adherens junction	KEGG PATHWAY	ssc04520	11	69	0.0298732	0.211062
Platinum drug resistance	KEGG PATHWAY	ssc01524	11	69	0.0298732	0.211062
Wnt signaling pathway	KEGG PATHWAY	ssc04310	20	155	0.0299731	0.211062
Biosynthesis of amino acids	KEGG PATHWAY	ssc01230	11	70	0.0323794	0.214794
Alcoholism	KEGG PATHWAY	ssc05034	19	147	0.0332804	0.220045
Thermogenesis	KEGG PATHWAY	ssc04714	27	229	0.0336185	0.221915
Rheumatoid arthritis	KEGG PATHWAY	ssc05323	13	89	0.0337387	0.222344
Glycolysis / Gluconeogenesis	KEGG PATHWAY	ssc00010	10	62	0.0351152	0.226951
Inositol phosphate metabolism	KEGG PATHWAY	ssc00562	11	72	0.0378317	0.236154
Alanine, aspartate and glutamate metabolism	KEGG PATHWAY	ssc00250	7	37	0.0382484	0.236916
Nicotinate and nicotinamide metabolism	KEGG PATHWAY	ssc00760	6	29	0.0387025	0.23826
Pertussis	KEGG PATHWAY	ssc05133	11	73	0.0407849	0.239072
Riboflavin metabolism	KEGG PATHWAY	ssc00740	3	8	0.0407969	0.239072
Mitophagy - animal	KEGG PATHWAY	ssc04137	10	64	0.0413379	0.241188
Proximal tubule bicarbonate reclamation	KEGG PATHWAY	ssc04964	5	22	0.0427623	0.24453
Viral carcinogenesis	KEGG PATHWAY	ssc05203	22	183	0.0435723	0.247729
Circadian rhythm	KEGG PATHWAY	ssc04710	6	30	0.0436894	0.247729
Notch signaling pathway	KEGG PATHWAY	ssc04330	8	47	0.0444157	0.247729
Cholesterol metabolism	KEGG PATHWAY	ssc04979	8	47	0.0444157	0.247729
Viral protein interaction with cytokine and cytokine receptor	KEGG PATHWAY	ssc04061	12	84	0.0457182	0.251419
Aminoacyl-tRNA biosynthesis	KEGG PATHWAY	ssc00970	10	66	0.0482743	0.264031
Mannose type O-glycan biosynthesis	KEGG PATHWAY	ssc00515	5	23	0.0490527	0.264878
Circadian entrainment	KEGG PATHWAY	ssc04713	13	95	0.0499881	0.264878
