# Supplementary material for: Identification of important extracellular vesicle RNA molecules related to sperm motility and prostate cancer
Source: Extracell Vesicles Circ Nucl Acids. 2021 Apr 8;2(2):104–26. doi: 10.20517/evcna.2021.02 (PMC11648515; doi:10.20517/evcna.2021.02)
Supplement: Supplementary file 1 [file evcna-2-2-104-SupplementaryMaterials.zip › Table/Table S8.xlsx]

## Sheet: diff_gene
Table S8 Differentially expressed genes detected between H group and L group
Gene ID	Gene Name	baseMean	log2FoldChange	P value	padj	regulated
ENSSSCG00000003514	HSPG2	740.675	13.0561	6.07e-21	7.33e-17	up
ENSSSCG00000006472	CRABP2	390.537	12.1328	5.17e-16	1.56e-12	up
ENSSSCG00000011453	ITIH4	308.551	11.7926	5.58e-17	2.25e-13	up
ENSSSCG00000029656	NDP	195.272	11.1327	2.73e-13	6.58e-10	up
ENSSSCG00000010640	NRAP	147.228	10.7254	5.46e-13	1.1e-09	up
ENSSSCG00000037619	EEF1AKMT3	112.441	10.3364	1.21e-09	2.09e-06	up
ENSSSCG00000018007	MYH3	87.1928	9.96961	2e-07	0.000268	up
ENSSSCG00000018023	COX10	77.0041	9.7903	2.69e-06	0.002502	up
ENSSSCG00000008943	SLC4A4	130.127	9.45737	2.37e-08	3.58e-05	up
ENSSSCG00000020988	ENSSSCG00000020988	60.7798	9.44879	9.18e-07	0.001109	up
ENSSSCG00000009221	ENSSSCG00000009221	57.6764	9.37295	1.63e-05	0.010627	up
ENSSSCG00000038285	KLHL36	50.5079	9.18187	5.2e-06	0.004189	up
ENSSSCG00000022246	ENSSSCG00000022246	50.1878	9.17278	6.43e-05	0.031079	up
ENSSSCG00000001433	ENSSSCG00000001433	42.2735	8.92477	0.000107	0.048053	up
ENSSSCG00000006631	TMOD4	40.6913	8.87005	4.12e-05	0.020753	up
ENSSSCG00000029687	TMEM246	81.1159	8.72704	0.000185	0.065664	up
ENSSSCG00000007430	NEURL2	29.0565	8.38402	0.000619	0.12467	up
ENSSSCG00000007032	PLAT	1033.2	8.20914	0.004283	0.438477	up
ENSSSCG00000002315	SLC8A3	96.5571	8.19977	0.000266	0.080346	up
ENSSSCG00000026184	MPP4	24.7601	8.15289	0.002677	0.344	up
ENSSSCG00000015657	PIGR	2142.06	8.10125	0.003015	0.36064	up
ENSSSCG00000012895	ENSSSCG00000012895	21.2526	7.9326	0.00599	0.517828	up
ENSSSCG00000036046	ENSSSCG00000036046	20.2007	7.85945	0.008818	0.60874	up
ENSSSCG00000013294	LDLRAD3	83.4056	7.77417	0.001444	0.238957	up
ENSSSCG00000004425	LAMA4	41.4789	7.75846	0.000378	0.099936	up
ENSSSCG00000003582	SMPDL3B	110.344	7.19461	0.002598	0.341193	up
ENSSSCG00000038182	ENSSSCG00000038182	1049.26	7.11652	0.014192	0.741593	up
ENSSSCG00000034948	RASSF9	26.7733	7.11455	0.005296	0.48605	up
ENSSSCG00000014325	CDC23	59.2749	7.0912	0.004944	0.46578	up
ENSSSCG00000003481	PADI1	154.99	7.06122	0.000156	0.06249	up
ENSSSCG00000016861	C6	162.902	7.01517	0.001999	0.284049	up
ENSSSCG00000014982	MMP7	17333	7.01162	2.49e-05	0.013659	up
ENSSSCG00000015955	ITGA6	250.643	6.97111	0.001261	0.220827	up
ENSSSCG00000005893	ENSSSCG00000005893	60.0515	6.83751	0.000675	0.131534	up
ENSSSCG00000028382	ENSSSCG00000028382	22.0584	6.59014	0.027935	0.986798	up
ENSSSCG00000004125	STX11	106.471	6.47814	0.004196	0.436949	up
ENSSSCG00000014437	PPARGC1B	91.1173	6.44301	0.000939	0.180082	up
ENSSSCG00000037016	ID1	258.309	6.36227	0.000373	0.099936	up
ENSSSCG00000001819	MAN2A2	228.891	6.32398	0.000347	0.099675	up
ENSSSCG00000033892	EVA1B	46.8444	6.22237	0.017422	0.806408	up
ENSSSCG00000000736	TEAD4	57.9273	6.15756	0.024373	0.931823	up
ENSSSCG00000031616	FOSB	23.9549	6.15439	0.012751	0.731895	up
ENSSSCG00000005180	BNC2	52.3739	6.10191	0.018509	0.828197	up
ENSSSCG00000002680	TAF1C	88.2733	5.89285	0.005311	0.48605	up
ENSSSCG00000025592	TP63	32.2006	5.89162	0.046206	0.9994	up
ENSSSCG00000001463	PSMB9	134.646	5.85923	0.005456	0.495626	up
ENSSSCG00000015231	DCPS	143.255	5.84049	0.001545	0.242379	up
ENSSSCG00000028338	PAMR1	58.1935	5.83647	0.028207	0.987375	up
ENSSSCG00000037815	ZC3H12A	328.685	5.62323	0.013591	0.733631	up
ENSSSCG00000007039	PRNP	43.6222	5.61992	0.013207	0.733631	up
ENSSSCG00000004156	IFNGR1	322.414	5.60981	0.001144	0.21257	up
ENSSSCG00000023379	UBE2L6	322.08	5.59745	0.004727	0.460546	up
ENSSSCG00000009617	REEP4	94.3308	5.30345	0.009598	0.630173	up
ENSSSCG00000021276	TEX47	294.892	5.06052	0.000407	0.099936	up
ENSSSCG00000017204	ITGB4	237.995	4.93456	0.030764	0.9994	up
ENSSSCG00000016492	AGK	69.691	4.93451	0.028419	0.987375	up
ENSSSCG00000005638	LCN2	5749.34	4.86251	1.72e-05	0.010627	up
ENSSSCG00000023998	PSMD2	1276.12	4.71082	0.019077	0.839215	up
ENSSSCG00000010607	COL17A1	36.1532	4.70548	0.031484	0.9994	up
ENSSSCG00000032436	ENSSSCG00000032436	469.964	4.66805	0.008328	0.599245	up
ENSSSCG00000013042	ENSSSCG00000013042	1528.6	4.60621	0.00023	0.071258	up
ENSSSCG00000011700	CP	2077.08	4.32826	0.037156	0.9994	up
ENSSSCG00000013418	CFD	993.771	4.32187	0.000489	0.107357	up
ENSSSCG00000026977	TRAIP	39.9755	4.31297	0.044717	0.9994	up
ENSSSCG00000020835	EIF4EBP3	269.13	4.31164	0.013382	0.733631	up
ENSSSCG00000020846	SCARA3	666.205	4.29497	0.001387	0.234922	up
ENSSSCG00000014927	NOX4	188.436	4.2848	0.047065	0.9994	up
ENSSSCG00000008771	C4orf19	578.595	4.26972	0.000464	0.105114	up
ENSSSCG00000013551	C3	11259.7	4.24959	0.002493	0.330997	up
ENSSSCG00000005738	ENSSSCG00000005738	235.229	4.24942	0.041468	0.9994	up
ENSSSCG00000016134	FASTKD2	119.087	4.22883	0.048673	0.9994	up
ENSSSCG00000013655	ICAM1	215.3	4.19867	0.049544	0.9994	up
ENSSSCG00000023362	RHBDF2	171.008	4.1558	0.011675	0.692807	up
ENSSSCG00000026043	ENSSSCG00000026043	882.479	4.01506	0.00725	0.557874	up
ENSSSCG00000011500	KBTBD8	102.139	3.90244	0.035799	0.9994	up
ENSSSCG00000014336	EGR1	494.074	3.84762	0.009533	0.630173	up
ENSSSCG00000032656	BRSK1	80.2892	3.83593	0.01084	0.680305	up
ENSSSCG00000016206	CNPPD1	123.645	3.77801	0.030442	0.9994	up
ENSSSCG00000014033	RMND5B	114.99	3.74889	0.018092	0.82381	up
ENSSSCG00000005529	MORN5	261.402	3.70457	0.036934	0.9994	up
ENSSSCG00000006580	S100A2	3784.13	3.64169	0.006204	0.520498	up
ENSSSCG00000012050	RCAN1	3017.41	3.60813	1.33e-05	0.010068	up
ENSSSCG00000028638	UTP4	302.865	3.60375	0.043193	0.9994	up
ENSSSCG00000011850	ENSSSCG00000011850	836.48	3.57889	0.002218	0.301092	up
ENSSSCG00000039267	ATP6V0B	178.488	3.5629	0.018139	0.82381	up
ENSSSCG00000010476	MYOF	644.938	3.55561	0.00189	0.276672	up
ENSSSCG00000039715	FAHD1	240.523	3.52076	0.024938	0.944926	up
ENSSSCG00000031370	RPS14	14582.2	3.42457	0.000205	0.069763	up
ENSSSCG00000030616	RESF1	1010.98	3.42437	0.00166	0.249904	up
ENSSSCG00000032381	LITAF	323.532	3.37348	0.038849	0.9994	up
ENSSSCG00000011430	DUSP7	191.358	3.36992	0.04098	0.9994	up
ENSSSCG00000014565	ENSSSCG00000014565	645.472	3.36827	0.023881	0.924706	up
ENSSSCG00000033703	ENSSSCG00000033703	1850.93	3.3055	0.000219	0.069763	up
ENSSSCG00000016626	CFTR	1069.26	3.12889	0.015119	0.754764	up
ENSSSCG00000010698	FGFR2	1221.83	3.11719	0.012447	0.719475	up
ENSSSCG00000009216	SPP1	1551.12	3.06009	0.006655	0.539616	up
ENSSSCG00000007719	ENSSSCG00000007719	413.743	3.02581	0.040119	0.9994	up
ENSSSCG00000003558	RPS6KA1	206.305	2.94966	0.041859	0.9994	up
ENSSSCG00000038912	IFITM3	1044.8	2.94712	0.037362	0.9994	up
ENSSSCG00000009584	SEMA4D	232.185	2.92939	0.014898	0.747463	up
ENSSSCG00000012076	MX2	2014.41	2.89251	0.004333	0.43994	up
ENSSSCG00000037310	ATP6AP1	154.127	2.89088	0.01564	0.768067	up
ENSSSCG00000005965	MYC	338.135	2.88691	0.014548	0.744704	up
ENSSSCG00000017920	ENSSSCG00000017920	2127.58	2.68234	1.6e-05	0.010627	up
ENSSSCG00000021597	PHLDA2	1497.09	2.59515	0.009575	0.630173	up
ENSSSCG00000016290	EFHD1	687.589	2.55174	0.011054	0.680305	up
ENSSSCG00000028304	ZFP36L1	1807.05	2.53891	0.002433	0.326592	up
ENSSSCG00000029425	MRPS18B	696.459	2.53247	0.009838	0.64246	up
ENSSSCG00000017886	FBXO39	391.853	2.52881	0.011908	0.698371	up
ENSSSCG00000032046	ERCC5	341.498	2.50476	0.006034	0.517828	up
ENSSSCG00000017506	FBXL20	395.687	2.50367	0.000411	0.099936	up
ENSSSCG00000034207	CEBPB	653.825	2.31883	0.006044	0.517828	up
ENSSSCG00000005166	MLLT3	616.515	2.27853	0.049151	0.9994	up
ENSSSCG00000021902	GABRP	1380.44	2.27238	0.000402	0.099936	up
ENSSSCG00000012277	TIMP1	2556.18	2.23252	0.001618	0.247828	up
ENSSSCG00000006582	S100A14	1097.54	2.22684	0.00722	0.557874	up
ENSSSCG00000005423	ABCA1	467.83	2.22277	0.042676	0.9994	up
ENSSSCG00000036136	BHLHE40	2005.14	2.22019	1.76e-05	0.010627	up
ENSSSCG00000023585	SERINC2	785.919	2.19818	0.005907	0.517152	up
ENSSSCG00000009881	OAS2	1514.93	2.18554	0.014499	0.744704	up
ENSSSCG00000007465	B4GALT5	387.45	2.17572	0.009356	0.630173	up
ENSSSCG00000031727	ENSSSCG00000031727	184.089	2.1671	0.044994	0.9994	up
ENSSSCG00000017540	HOXB5	178.989	2.12029	0.008323	0.599245	up
ENSSSCG00000017251	SOX9	1506.07	2.12022	0.00217	0.301092	up
ENSSSCG00000037264	RAB31	749.596	2.12003	0.042578	0.9994	up
ENSSSCG00000008478	SOS1	1503.23	2.11707	0.035489	0.9994	up
ENSSSCG00000006335	RGS4	3931.97	2.10656	0.001959	0.281709	up
ENSSSCG00000029519	CIAPIN1	771.935	2.07754	0.000538	0.113982	up
ENSSSCG00000005201	ENSSSCG00000005201	546.987	2.06599	0.038147	0.9994	up
ENSSSCG00000010687	INPP5F	1166.84	2.01017	0.003461	0.4059	up
ENSSSCG00000011851	ENSSSCG00000011851	1430.86	2.008	0.001676	0.249904	up
ENSSSCG00000034398	C8orf37	383.157	1.99855	0.021929	0.884452	up
ENSSSCG00000040162	NUPR1	5836.26	1.99004	0.00047	0.105114	up
ENSSSCG00000002734	MARVELD3	198.945	1.97332	0.028349	0.987375	up
ENSSSCG00000040317	SOD2	2655.8	1.96079	0.008515	0.601568	up
ENSSSCG00000037645	COTL1	917.201	1.92271	0.027699	0.984214	up
ENSSSCG00000032527	FOSL2	941.421	1.87851	0.011831	0.697198	up
ENSSSCG00000009290	MIPEP	429.534	1.86723	0.00763	0.576124	up
ENSSSCG00000031888	DDIT4	827.392	1.85765	0.011146	0.680305	up
ENSSSCG00000002957	GGN	1260.69	1.82609	0.025597	0.957093	up
ENSSSCG00000006511	RUSC1	1330.37	1.81568	0.015263	0.758837	up
ENSSSCG00000017475	RARA	540.427	1.80828	0.000115	0.049613	up
ENSSSCG00000001619	FOXP4	765.535	1.78794	0.015941	0.773221	up
ENSSSCG00000037803	MARCKS	2328.05	1.78665	0.009533	0.630173	up
ENSSSCG00000008768	ARAP2	642.29	1.77081	0.03978	0.9994	up
ENSSSCG00000027529	BIRC3	7717.24	1.76933	0.001298	0.224011	up
ENSSSCG00000000862	GNPTAB	827.831	1.71072	0.007558	0.574287	up
ENSSSCG00000005298	C9orf131	946.261	1.70198	0.014783	0.747463	up
ENSSSCG00000004254	DCBLD1	859.265	1.67973	0.008211	0.599245	up
ENSSSCG00000038313	ZNF219	1511.88	1.67369	0.018372	0.825104	up
ENSSSCG00000004687	B2M	4482.61	1.63063	0.007687	0.576814	up
ENSSSCG00000032936	PIM3	871.764	1.59864	0.004954	0.46578	up
ENSSSCG00000039056	ENSSSCG00000039056	315.246	1.59666	0.020031	0.846124	up
ENSSSCG00000024235	NPLOC4	1289.7	1.58434	0.000428	0.101345	up
ENSSSCG00000012848	EPS8L2	1301.11	1.57936	0.032349	0.9994	up
ENSSSCG00000003967	ZMYND12	597.657	1.55711	0.03401	0.9994	up
ENSSSCG00000000668	APOBEC1	574.012	1.55231	0.047888	0.9994	up
ENSSSCG00000024626	TNFAIP1	651.537	1.54887	0.034932	0.9994	up
ENSSSCG00000010290	MCU	710.831	1.54482	0.044689	0.9994	up
ENSSSCG00000017146	ENSSSCG00000017146	1263.43	1.53891	0.003742	0.418639	up
ENSSSCG00000008890	TMA16	425.961	1.53064	0.020539	0.86031	up
ENSSSCG00000000194	ENSSSCG00000000194	3133.13	1.52996	0.043763	0.9994	up
ENSSSCG00000013742	NFIX	1304.11	1.52481	0.006125	0.520498	up
ENSSSCG00000027806	SAMHD1	6056.13	1.50877	0.006841	0.546161	up
ENSSSCG00000030425	SPHK2	791.017	1.506	0.047741	0.9994	up
ENSSSCG00000038082	TRAF6	433.854	1.49007	0.036429	0.9994	up
ENSSSCG00000022011	NMI	1259.51	1.48864	0.025029	0.944926	up
ENSSSCG00000017245	CDC42EP4	2046.01	1.4883	0.033321	0.9994	up
ENSSSCG00000015411	PTPN12	1323.72	1.47949	0.045241	0.9994	up
ENSSSCG00000013259	DGKZ	1064.24	1.46008	0.019864	0.846124	up
ENSSSCG00000027902	ZMPSTE24	414.496	1.45847	0.021629	0.876837	up
ENSSSCG00000031255	ENSSSCG00000031255	2523.06	1.4232	0.002673	0.344	up
ENSSSCG00000012676	MBNL3	1326.58	1.42202	0.036245	0.9994	up
ENSSSCG00000035284	BMF	1004.79	1.42107	0.015771	0.770614	up
ENSSSCG00000004952	SMAD3	807.991	1.40052	0.041428	0.9994	up
ENSSSCG00000035120	ALKBH5	1926.46	1.37862	0.008154	0.599245	up
ENSSSCG00000039021	LSM2	604.112	1.37041	0.037899	0.9994	up
ENSSSCG00000036317	VASP	1486.68	1.35631	0.028543	0.987375	up
ENSSSCG00000002004	ENSSSCG00000002004	1491.98	1.34506	0.021399	0.871108	up
ENSSSCG00000004123	UTRN	2519.77	1.33792	0.025498	0.956644	up
ENSSSCG00000009668	CLU	11306.7	1.33391	0.016319	0.776174	up
ENSSSCG00000031381	ARF3	2403.58	1.32696	0.004917	0.46578	up
ENSSSCG00000037847	MOB2	752.036	1.32633	0.006929	0.546161	up
ENSSSCG00000008604	WDR35	1941.52	1.3065	0.01614	0.773221	up
ENSSSCG00000022081	PHLDB2	2315.11	1.30028	0.000392	0.099936	up
ENSSSCG00000007206	RBCK1	782.159	1.29693	0.01115	0.680305	up
ENSSSCG00000011280	VIPR1	1013.08	1.27615	0.000414	0.099936	up
ENSSSCG00000037686	TBL3	1170.48	1.2726	0.032549	0.9994	up
ENSSSCG00000001229	ENSSSCG00000001229	3971.3	1.27053	0.037663	0.9994	up
ENSSSCG00000036938	CTDSP1	3250.2	1.26843	0.033125	0.9994	up
ENSSSCG00000004403	CDC40	610.501	1.26257	0.031355	0.9994	up
ENSSSCG00000010756	MGMT	571.889	1.25742	0.032271	0.9994	up
ENSSSCG00000016426	ENSSSCG00000016426	503.177	1.24304	0.044325	0.9994	up
ENSSSCG00000032015	SH3BGRL2	2435.7	1.22795	0.043887	0.9994	up
ENSSSCG00000008443	EPAS1	1904.04	1.21397	0.01976	0.846124	up
ENSSSCG00000008353	WDR92	764.952	1.21337	0.0087	0.604035	up
ENSSSCG00000039314	MCL1	1720.36	1.21057	0.034027	0.9994	up
ENSSSCG00000032049	ZZEF1	1856.77	1.21024	0.005714	0.51153	up
ENSSSCG00000012288	CCDC120	783.196	1.20906	0.047662	0.9994	up
ENSSSCG00000024152	ETV6	3061.47	1.20527	0.006962	0.546161	up
ENSSSCG00000005364	TDRD7	2330.81	1.17588	0.032454	0.9994	up
ENSSSCG00000008016	MRPS34	2997.67	1.17069	0.018651	0.829623	up
ENSSSCG00000015853	HERC2	1875.53	1.16117	0.016387	0.776373	up
ENSSSCG00000013262	AMBRA1	1606.86	1.15551	0.019333	0.846124	up
ENSSSCG00000011218	SLC4A7	3027.89	1.15279	0.040722	0.9994	up
ENSSSCG00000010016	MORC2	926.501	1.14767	0.04613	0.9994	up
ENSSSCG00000004730	TMEM87A	1095.75	1.13967	0.048007	0.9994	up
ENSSSCG00000038493	PFDN1	2071.38	1.12804	0.000606	0.12407	up
ENSSSCG00000034692	SH3BP4	3305.63	1.11987	0.019909	0.846124	up
ENSSSCG00000011849	TNK2	925.147	1.11865	0.026273	0.965902	up
ENSSSCG00000002429	FOXN3	880.76	1.11462	0.037463	0.9994	up
ENSSSCG00000017835	CLUH	1296.91	1.10116	0.007523	0.574287	up
ENSSSCG00000017428	JUP	2364.77	1.09964	0.0183	0.824953	up
ENSSSCG00000004551	ZNF609	2059.29	1.09677	0.029941	0.999225	up
ENSSSCG00000000700	ACRBP	4156.13	1.09658	0.020324	0.855523	up
ENSSSCG00000000252	KRT8	13812.4	1.06793	0.003005	0.36064	up
ENSSSCG00000027166	BICD2	44290.2	1.06559	0.00016	0.06249	up
ENSSSCG00000017403	STAT3	3424.8	1.05322	0.014231	0.741593	up
ENSSSCG00000009369	COG6	1011.81	1.04676	0.029321	0.990952	up
ENSSSCG00000001531	SNRPC	3196.28	1.04352	0.027591	0.984214	up
ENSSSCG00000017310	KANSL1	2575.94	1.03406	0.047941	0.9994	up
ENSSSCG00000028538	RLIM	1869.21	1.02409	0.031987	0.9994	up
ENSSSCG00000023062	HTATSF1	1343.34	1.01732	0.043126	0.9994	up
ENSSSCG00000011813	P3H2	1517.93	1.01363	0.035383	0.9994	up
ENSSSCG00000006889	ARHGAP29	2893.54	1.00638	0.013708	0.733631	up
ENSSSCG00000023667	KEAP1	1015.5	0.999988	0.003942	0.42524	up
ENSSSCG00000013615	ECSIT	1032.07	0.986551	0.036385	0.9994	up
ENSSSCG00000021731	WWC2	971.716	0.974965	0.020969	0.867567	up
ENSSSCG00000009683	KIF13B	1966.95	0.969659	0.035619	0.9994	up
ENSSSCG00000033107	DYNLT1	1744.58	0.967262	0.014132	0.741593	up
ENSSSCG00000040352	DUS1L	1089.36	0.959348	0.036449	0.9994	up
ENSSSCG00000039541	ANKRD11	1815.9	0.950639	0.040568	0.9994	up
ENSSSCG00000022145	RPF1	1469.74	0.947773	0.014382	0.744704	up
ENSSSCG00000025221	PAXIP1	786.782	0.946048	0.04734	0.9994	up
ENSSSCG00000009018	SH3D19	2346.61	0.944316	0.039391	0.9994	up
ENSSSCG00000031686	FAM104A	4683.25	0.937464	0.027119	0.975084	up
ENSSSCG00000009511	STK24	2638.53	0.935432	0.016193	0.773221	up
ENSSSCG00000024363	ENSSSCG00000024363	812.983	0.919692	0.035878	0.9994	up
ENSSSCG00000009473	MYCBP2	2581.02	0.917207	0.041561	0.9994	up
ENSSSCG00000015880	TANC1	1986.96	0.916818	0.043896	0.9994	up
ENSSSCG00000039929	ERCC2	1096.02	0.910417	0.027838	0.986236	up
ENSSSCG00000029256	AKR1A1	3231.3	0.902629	0.003857	0.419757	up
ENSSSCG00000025156	BRWD3	1095.56	0.887142	0.038966	0.9994	up
ENSSSCG00000005205	KIAA2026	2042.59	0.880533	0.023753	0.922718	up
ENSSSCG00000016988	ERGIC1	1794.39	0.880208	0.028935	0.989108	up
ENSSSCG00000006646	ARNT	1773.57	0.868498	0.044426	0.9994	up
ENSSSCG00000033185	PPP2R3A	7623.87	0.86557	0.027075	0.975084	up
ENSSSCG00000023680	MEPCE	2359.36	0.853826	0.047021	0.9994	up
ENSSSCG00000027410	CBFA2T2	1551.95	0.850051	0.039012	0.9994	up
ENSSSCG00000001435	AGPAT1	1776.21	0.84892	0.011699	0.692807	up
ENSSSCG00000005969	WASHC5	1957.1	0.845808	0.003786	0.419642	up
ENSSSCG00000000746	WASHC1	979.711	0.841827	0.03909	0.9994	up
ENSSSCG00000027946	MVP	1812.86	0.836906	0.044626	0.9994	up
ENSSSCG00000027211	EPC2	1808.6	0.834762	0.045581	0.9994	up
ENSSSCG00000023907	AFAP1	1494.02	0.822895	0.046154	0.9994	up
ENSSSCG00000013432	MIDN	2047.25	0.817691	0.010761	0.680305	up
ENSSSCG00000006237	SDCBP	3504.89	0.805419	0.010884	0.680305	up
ENSSSCG00000010030	EIF4ENIF1	2283.55	0.797692	0.012904	0.733631	up
ENSSSCG00000011562	EMC3	1978.93	0.796588	0.016105	0.773221	up
ENSSSCG00000011882	GOLGB1	8996.33	0.772423	0.022114	0.887575	up
ENSSSCG00000003812	PGM1	2364.54	0.766178	0.034455	0.9994	up
ENSSSCG00000032265	TLE5	6229.47	0.741772	0.007982	0.591605	up
ENSSSCG00000001970	HEATR5A	2567.47	0.733138	0.044071	0.9994	up
ENSSSCG00000015238	ARHGAP32	2812.55	0.716864	0.021075	0.868984	up
ENSSSCG00000024059	VAT1	2664.05	0.71154	0.045703	0.9994	up
ENSSSCG00000003301	PPP6R1	2975.36	0.643394	0.009546	0.630173	up
ENSSSCG00000013448	MKNK2	2778.37	0.638622	0.049742	0.9994	up
ENSSSCG00000007216	ENSSSCG00000007216	16235.6	0.615149	0.035568	0.9994	up
ENSSSCG00000007135	NINL	6289.12	0.612053	0.04135	0.9994	up
ENSSSCG00000032478	MLLT6	2537.74	0.6043	0.046781	0.9994	up
ENSSSCG00000010368	GLUD1	7013.33	0.596193	0.013262	0.733631	up
ENSSSCG00000038682	TAF1D	6048.85	-0.58599	0.024112	0.927715	down
ENSSSCG00000008495	PRKD3	4108.52	-0.59116	0.044472	0.9994	down
ENSSSCG00000007281	MAP1LC3A	3375.49	-0.59386	0.018877	0.835372	down
ENSSSCG00000016509	ENSSSCG00000016509	11495.1	-0.59765	0.01677	0.790712	down
ENSSSCG00000021065	NAA60	2594.76	-0.60058	0.03681	0.9994	down
ENSSSCG00000032573	CHCHD7	4477.57	-0.60616	0.039482	0.9994	down
ENSSSCG00000000522	NAP1L1	44135.2	-0.61111	0.020651	0.86031	down
ENSSSCG00000040889	LAMTOR5	1592.37	-0.61548	0.048749	0.9994	down
ENSSSCG00000009293	ENSSSCG00000009293	2312.76	-0.62229	0.036418	0.9994	down
ENSSSCG00000010680	FAM45A	5107.89	-0.62471	0.019656	0.846124	down
ENSSSCG00000002819	ARL2BP	6955.17	-0.62536	0.038704	0.9994	down
ENSSSCG00000011720	MBNL1	2939.67	-0.62663	0.023026	0.909239	down
ENSSSCG00000017047	CLINT1	17896.8	-0.62802	0.021231	0.871108	down
ENSSSCG00000012905	TMEM134	2004.22	-0.6282	0.036396	0.9994	down
ENSSSCG00000006061	ENSSSCG00000006061	4979.82	-0.6405	0.028605	0.987375	down
ENSSSCG00000004556	ENSSSCG00000004556	12632.5	-0.64135	0.018053	0.82381	down
ENSSSCG00000002629	FBXO9	4240.22	-0.6527	0.016931	0.792811	down
ENSSSCG00000002763	PRMT7	3375.27	-0.65548	0.026904	0.974856	down
ENSSSCG00000003261	ENSSSCG00000003261	3882.59	-0.65931	0.013003	0.733631	down
ENSSSCG00000008239	CAPG	9766.01	-0.66233	0.040428	0.9994	down
ENSSSCG00000005343	RNF38	14704.4	-0.663	0.036018	0.9994	down
ENSSSCG00000014031	ENSSSCG00000014031	8346.38	-0.66474	0.008353	0.599245	down
ENSSSCG00000009246	ENSSSCG00000009246	2392.94	-0.67012	0.036805	0.9994	down
ENSSSCG00000023495	PITHD1	3797.54	-0.67117	0.026657	0.972933	down
ENSSSCG00000010835	AIDA	10000.3	-0.67461	0.034578	0.9994	down
ENSSSCG00000012382	ENSSSCG00000012382	6131.14	-0.67715	0.0014	0.234922	down
ENSSSCG00000016430	GALNT11	4230.57	-0.68264	0.001251	0.220827	down
ENSSSCG00000027002	KLHL32	2556.29	-0.68593	0.039817	0.9994	down
ENSSSCG00000000877	SCYL2	2972.62	-0.69635	0.043019	0.9994	down
ENSSSCG00000023380	ISCU	12927.5	-0.69836	0.000501	0.108032	down
ENSSSCG00000007088	ENSSSCG00000007088	29122.8	-0.69895	0.00427	0.438477	down
ENSSSCG00000015391	CROT	5393.82	-0.69954	0.00285	0.3586	down
ENSSSCG00000014394	RNF14	5029.9	-0.70048	0.004974	0.46578	down
ENSSSCG00000007492	FAM210B	1283.57	-0.70181	0.045691	0.9994	down
ENSSSCG00000012046	ENSSSCG00000012046	1484.32	-0.71164	0.031136	0.9994	down
ENSSSCG00000013308	FBXO3	2549	-0.71218	0.013209	0.733631	down
ENSSSCG00000034711	ENSSSCG00000034711	2601.79	-0.72024	0.0346	0.9994	down
ENSSSCG00000006358	NDUFS2	3637.63	-0.72454	0.037822	0.9994	down
ENSSSCG00000011961	TFG	5227.9	-0.72541	0.022809	0.906433	down
ENSSSCG00000034045	ERGIC3	3915.93	-0.72547	0.019639	0.846124	down
ENSSSCG00000010468	CPEB3	1720.17	-0.72956	0.046765	0.9994	down
ENSSSCG00000038914	SEC61B	23758.2	-0.72997	0.001166	0.213509	down
ENSSSCG00000026034	NUP153	4030.89	-0.7329	0.017514	0.807586	down
ENSSSCG00000016982	ENSSSCG00000016982	4519.34	-0.73519	0.005802	0.515416	down
ENSSSCG00000017024	CCNG1	27272.8	-0.74396	0.019744	0.846124	down
ENSSSCG00000012963	SART1	4660.49	-0.74413	0.013223	0.733631	down
ENSSSCG00000016564	UBE2H	5860.57	-0.7446	0.041282	0.9994	down
ENSSSCG00000028123	VPS26B	8691.64	-0.74952	0.009374	0.630173	down
ENSSSCG00000011613	H1FX	4149.17	-0.75386	0.027698	0.984214	down
ENSSSCG00000028343	MRPL9	1536.68	-0.76416	0.026088	0.965744	down
ENSSSCG00000037158	MTURN	19214.4	-0.76435	0.017052	0.795408	down
ENSSSCG00000035863	PLIN2	2490.09	-0.7678	0.034752	0.9994	down
ENSSSCG00000016857	DAB2	3338.25	-0.77058	0.020757	0.861747	down
ENSSSCG00000013633	CARM1	2798.88	-0.77511	0.049354	0.9994	down
ENSSSCG00000020931	MSH6	2476.02	-0.7773	0.021322	0.871108	down
ENSSSCG00000028132	NAA20	1666.57	-0.77779	0.037696	0.9994	down
ENSSSCG00000004092	MTHFD1L	8647.88	-0.77866	0.000644	0.12754	down
ENSSSCG00000034937	SH3BGRL3	42631.6	-0.77952	0.018679	0.829623	down
ENSSSCG00000029121	WFDC10A	94011.7	-0.78522	0.043937	0.9994	down
ENSSSCG00000004570	TPM1	54223	-0.79019	0.011007	0.680305	down
ENSSSCG00000016008	CWC22	2256.97	-0.7912	0.047898	0.9994	down
ENSSSCG00000012564	MID2	719.637	-0.79398	0.044305	0.9994	down
ENSSSCG00000029050	MRPL55	4206.75	-0.80353	0.002102	0.295329	down
ENSSSCG00000003567	KDF1	1554.9	-0.8046	0.049409	0.9994	down
ENSSSCG00000025953	OGFOD1	2235.43	-0.80626	0.040406	0.9994	down
ENSSSCG00000040847	AP1S3	4824.33	-0.81045	0.001901	0.276672	down
ENSSSCG00000010631	GPAM	5320.83	-0.81373	0.026914	0.974856	down
ENSSSCG00000016518	TRIM24	18647.9	-0.81405	0.014677	0.747463	down
ENSSSCG00000000530	FGD4	3592.28	-0.81656	0.008414	0.599245	down
ENSSSCG00000021793	SMIM14	14770.9	-0.8185	0.013705	0.733631	down
ENSSSCG00000012811	ENSSSCG00000012811	1262.1	-0.82039	0.036231	0.9994	down
ENSSSCG00000017799	CPD	959.953	-0.82348	0.034616	0.9994	down
ENSSSCG00000008903	KIAA1211	6489.15	-0.83337	0.040713	0.9994	down
ENSSSCG00000039935	CRIPT	1528.14	-0.83822	0.026067	0.965744	down
ENSSSCG00000008921	CENPC	2011.04	-0.83962	0.003711	0.418639	down
ENSSSCG00000038646	ENSSSCG00000038646	6711.34	-0.83971	0.006288	0.523888	down
ENSSSCG00000039240	ENSSSCG00000039240	12839.6	-0.84593	0.022271	0.89091	down
ENSSSCG00000004470	HMGN3	3139.28	-0.84816	0.010643	0.680305	down
ENSSSCG00000016794	MYO10	8352.17	-0.85046	0.04268	0.9994	down
ENSSSCG00000038307	POLE4	2853.55	-0.85169	0.008636	0.604035	down
ENSSSCG00000010904	NEK7	3963.87	-0.85348	0.039357	0.9994	down
ENSSSCG00000015445	NRCAM	4095.01	-0.85442	0.049016	0.9994	down
ENSSSCG00000009259	PAQR3	2132	-0.85519	0.003663	0.418639	down
ENSSSCG00000012405	RPS4X	278749	-0.8642	0.001536	0.242379	down
ENSSSCG00000039613	SVIP	3523.33	-0.87362	0.045239	0.9994	down
ENSSSCG00000011917	ENSSSCG00000011917	3649.87	-0.87771	0.038797	0.9994	down
ENSSSCG00000007098	ENSSSCG00000007098	3813.56	-0.88002	0.005903	0.517152	down
ENSSSCG00000036975	PSRC1	3984.63	-0.88093	0.034453	0.9994	down
ENSSSCG00000009430	ENSSSCG00000009430	3140.05	-0.88156	0.000209	0.069763	down
ENSSSCG00000009638	RHOBTB2	880.188	-0.88615	0.034638	0.9994	down
ENSSSCG00000010261	PPA1	6066.91	-0.89055	0.00295	0.36064	down
ENSSSCG00000032806	NUDCD2	2506.66	-0.89203	2.66e-05	0.013947	down
ENSSSCG00000038660	HAAO	2126.28	-0.90304	0.030201	0.9994	down
ENSSSCG00000036460	ENSSSCG00000036460	21180.9	-0.91051	0.013454	0.733631	down
ENSSSCG00000009241	ENSSSCG00000009241	2431.84	-0.91127	0.014911	0.747463	down
ENSSSCG00000016000	PLEKHA3	7705.14	-0.91228	0.008656	0.604035	down
ENSSSCG00000005066	EXOC5	1780.8	-0.91577	0.010843	0.680305	down
ENSSSCG00000033337	ARHGDIB	5788.91	-0.91762	0.033934	0.9994	down
ENSSSCG00000011795	IGF2BP2	2514.01	-0.91867	0.01548	0.763307	down
ENSSSCG00000027294	CDV3	21172.6	-0.92002	0.002996	0.36064	down
ENSSSCG00000025881	PDHB	2946.34	-0.92116	0.001497	0.241189	down
ENSSSCG00000011373	QRICH1	4800.49	-0.93381	0.035304	0.9994	down
ENSSSCG00000008898	ENSSSCG00000008898	5646.92	-0.93401	0.033006	0.9994	down
ENSSSCG00000028454	C16orf72	4877.36	-0.93696	0.043312	0.9994	down
ENSSSCG00000028195	ENSSSCG00000028195	734.733	-0.93737	0.04818	0.9994	down
ENSSSCG00000037646	DNAJA4	5930.51	-0.93827	0.032013	0.9994	down
ENSSSCG00000007806	RABEP2	1407.48	-0.94012	0.029914	0.999225	down
ENSSSCG00000002411	GTF2A1	2045.6	-0.94185	0.036586	0.9994	down
ENSSSCG00000000951	ENSSSCG00000000951	1419.32	-0.95623	0.048861	0.9994	down
ENSSSCG00000016719	STK31	4289.94	-0.95635	0.011084	0.680305	down
ENSSSCG00000035628	CCDC115	4038.55	-0.96736	0.017304	0.804017	down
ENSSSCG00000016835	SKP2	1058.14	-0.97005	0.049302	0.9994	down
ENSSSCG00000007826	ENSSSCG00000007826	1656.15	-0.98722	0.039925	0.9994	down
ENSSSCG00000039348	H1F0	2868.64	-0.98846	0.009327	0.630173	down
ENSSSCG00000015826	ENSSSCG00000015826	762.193	-0.9924	0.036565	0.9994	down
ENSSSCG00000033649	ENSSSCG00000033649	7561.97	-0.99637	0.044452	0.9994	down
ENSSSCG00000039494	NDUFC2	1298.54	-0.99865	0.002815	0.35803	down
ENSSSCG00000006155	ZBTB10	2031.58	-1.00455	0.042991	0.9994	down
ENSSSCG00000035887	C8orf34	3488.11	-1.01165	0.028912	0.989108	down
ENSSSCG00000004089	RMND1	1368.77	-1.01311	0.038209	0.9994	down
ENSSSCG00000039469	DNAL1	6352.66	-1.01467	0.042431	0.9994	down
ENSSSCG00000001974	G2E3	1359.23	-1.0187	0.043306	0.9994	down
ENSSSCG00000037562	SLC2A4RG	1965.85	-1.0199	0.028983	0.989108	down
ENSSSCG00000034818	ING1	1603.74	-1.02534	0.019723	0.846124	down
ENSSSCG00000039024	SPSB3	3515.15	-1.04108	0.003577	0.415519	down
ENSSSCG00000004656	EID1	1601.99	-1.0435	0.004891	0.46578	down
ENSSSCG00000002628	ICK	4110	-1.04406	0.012273	0.712847	down
ENSSSCG00000002283	FUT8	4990.95	-1.04758	0.029216	0.990952	down
ENSSSCG00000040753	ENSSSCG00000040753	22182.2	-1.05928	0.015819	0.770614	down
ENSSSCG00000036476	REEP3	2057.11	-1.06068	0.011969	0.698547	down
ENSSSCG00000016989	RPL26L1	4337.52	-1.07013	1.55e-06	0.001701	down
ENSSSCG00000032213	DBI	11902.9	-1.07734	6.87e-05	0.031899	down
ENSSSCG00000007019	GPAT4	1756.02	-1.08909	0.045723	0.9994	down
ENSSSCG00000036169	UMAD1	627.12	-1.09223	0.04805	0.9994	down
ENSSSCG00000008135	CCDC138	1575.44	-1.09309	0.04158	0.9994	down
ENSSSCG00000004105	NUP43	564.925	-1.10112	0.044192	0.9994	down
ENSSSCG00000035648	MANEA	838.495	-1.10581	0.039447	0.9994	down
ENSSSCG00000008118	PROM2	633.343	-1.10719	0.02614	0.965744	down
ENSSSCG00000015401	ENSSSCG00000015401	2469.29	-1.11965	0.036469	0.9994	down
ENSSSCG00000005472	SLC46A2	4260.07	-1.12942	0.02396	0.924776	down
ENSSSCG00000005199	GLDC	5103.31	-1.1306	0.005186	0.481957	down
ENSSSCG00000032723	ACER3	3933.3	-1.14273	0.004169	0.436949	down
ENSSSCG00000004216	ECHDC1	1609.74	-1.14387	0.010764	0.680305	down
ENSSSCG00000035332	ZNF436	1533.87	-1.1586	0.028097	0.987375	down
ENSSSCG00000025028	ENSSSCG00000025028	3416.64	-1.16434	0.00148	0.241189	down
ENSSSCG00000024463	PJA1	1745.32	-1.19187	0.004713	0.460546	down
ENSSSCG00000033790	ENSSSCG00000033790	557.888	-1.19533	0.028507	0.987375	down
ENSSSCG00000007646	LAMTOR4	1896.89	-1.19741	0.002217	0.301092	down
ENSSSCG00000005469	KIAA1958	1435.39	-1.20312	0.006416	0.530931	down
ENSSSCG00000012409	CITED1	5233.1	-1.2086	0.037071	0.9994	down
ENSSSCG00000006153	FABP5	2352.57	-1.21526	0.018293	0.824953	down
ENSSSCG00000000664	ENSSSCG00000000664	859.103	-1.21671	0.03142	0.9994	down
ENSSSCG00000010183	COG2	2412.44	-1.23417	0.000974	0.183936	down
ENSSSCG00000038345	IKZF1	491.535	-1.2392	0.0332	0.9994	down
ENSSSCG00000014122	SPZ1	3085.59	-1.24752	0.042571	0.9994	down
ENSSSCG00000004280	RIMS1	3996.86	-1.24939	0.0006	0.12407	down
ENSSSCG00000015019	COLCA2	983.2	-1.26554	0.046	0.9994	down
ENSSSCG00000033262	CD74	40764.8	-1.27797	0.000293	0.086285	down
ENSSSCG00000024794	FBXO42	3809.81	-1.28058	0.023485	0.918208	down
ENSSSCG00000010522	ANKRD2	827.366	-1.29048	0.024837	0.944926	down
ENSSSCG00000007356	PLCG1	1418.96	-1.30076	0.047063	0.9994	down
ENSSSCG00000014600	ZNF215	2753.58	-1.34121	0.025387	0.955457	down
ENSSSCG00000024443	ORC6	587.167	-1.35011	0.026376	0.965902	down
ENSSSCG00000029509	KIF22	579.991	-1.39398	0.014793	0.747463	down
ENSSSCG00000027098	ENSSSCG00000027098	553.53	-1.4272	0.006575	0.53672	down
ENSSSCG00000023886	RPA3	1027.61	-1.43029	0.035272	0.9994	down
ENSSSCG00000010172	ENSSSCG00000010172	3104.87	-1.45229	0.000215	0.069763	down
ENSSSCG00000013635	TIMM29	358.649	-1.45276	0.026952	0.974856	down
ENSSSCG00000025537	PTPN6	3969.51	-1.45407	0.008432	0.599245	down
ENSSSCG00000034540	ENSSSCG00000034540	766.447	-1.45606	0.035844	0.9994	down
ENSSSCG00000007642	ENSSSCG00000007642	377.31	-1.46893	0.04804	0.9994	down
ENSSSCG00000007528	PHACTR3	2726.58	-1.47002	0.004153	0.436949	down
ENSSSCG00000005627	AK1	1247.63	-1.47274	0.013712	0.733631	down
ENSSSCG00000003555	HMGN2	2439.61	-1.47493	0.021963	0.884452	down
ENSSSCG00000034272	DENND6B	585.128	-1.47864	0.02303	0.909239	down
ENSSSCG00000039747	ENSSSCG00000039747	17798	-1.48069	1.94e-05	0.011184	down
ENSSSCG00000011761	ENSSSCG00000011761	1528.3	-1.49158	0.019459	0.846124	down
ENSSSCG00000003833	DAB1	234.045	-1.49503	0.038622	0.9994	down
ENSSSCG00000000040	ENSSSCG00000000040	893.999	-1.49843	0.040931	0.9994	down
ENSSSCG00000014428	HTR4	946.332	-1.51317	0.033626	0.9994	down
ENSSSCG00000004331	CASP8AP2	555.207	-1.52336	0.023609	0.920056	down
ENSSSCG00000031435	MRPS14	666.08	-1.5244	0.011566	0.691713	down
ENSSSCG00000038042	MRPS18C	738.443	-1.53057	0.047432	0.9994	down
ENSSSCG00000008020	IFT140	566.862	-1.58978	0.043735	0.9994	down
ENSSSCG00000040180	TMEM64	1535.21	-1.60577	0.043262	0.9994	down
ENSSSCG00000006729	TENT5C	3020.26	-1.64159	0.000177	0.065664	down
ENSSSCG00000035227	ESRP2	936.4	-1.66892	0.000134	0.055709	down
ENSSSCG00000012655	BCORL1	280.859	-1.67229	0.029691	0.996372	down
ENSSSCG00000033577	MED30	416.147	-1.68118	0.004614	0.460546	down
ENSSSCG00000012291	GPKOW	1297.53	-1.69789	0.011557	0.691713	down
ENSSSCG00000005167	SLC24A2	4911.17	-1.71652	0.017925	0.823378	down
ENSSSCG00000004597	AQP9	422.583	-1.73031	0.023383	0.91718	down
ENSSSCG00000011522	CNTN3	319.521	-1.73382	0.004658	0.460546	down
ENSSSCG00000010429	PRKG1	576.78	-1.74766	0.029365	0.990952	down
ENSSSCG00000030395	ASB5	5392.72	-1.75066	0.001621	0.247828	down
ENSSSCG00000012377	KIF4A	1039.63	-1.76013	0.000382	0.099936	down
ENSSSCG00000028327	RHOBTB1	388.381	-1.76018	0.030144	0.9994	down
ENSSSCG00000017943	ACAP1	2703.68	-1.78578	0.019964	0.846124	down
ENSSSCG00000007001	ENSSSCG00000007001	562.159	-1.80666	0.023236	0.914376	down
ENSSSCG00000002284	ENSSSCG00000002284	2886.69	-1.82619	0.029155	0.990952	down
ENSSSCG00000037204	ZNF248	635.566	-1.8415	0.003833	0.419757	down
ENSSSCG00000001741	DEFB114	2018.73	-1.84421	0.001217	0.219459	down
ENSSSCG00000022173	ANKRD50	408.784	-1.85464	0.019103	0.839215	down
ENSSSCG00000017955	MPDU1	257.572	-1.92455	0.010205	0.659309	down
ENSSSCG00000016428	CCT8L2	303.418	-1.95249	0.034348	0.9994	down
ENSSSCG00000036572	BCO1	912.035	-1.98168	0.041343	0.9994	down
ENSSSCG00000033592	TMC8	809.502	-2.03225	0.016033	0.773221	down
ENSSSCG00000015567	FAM129A	1526.99	-2.03454	0.007019	0.547098	down
ENSSSCG00000033451	HIST1H2AG	351.727	-2.04841	0.005716	0.51153	down
ENSSSCG00000033830	CCDC8	374.38	-2.16923	0.041703	0.9994	down
ENSSSCG00000037976	ENSSSCG00000037976	503.981	-2.18777	0.004557	0.458774	down
ENSSSCG00000033006	ENSSSCG00000033006	601.999	-2.18824	0.020592	0.86031	down
ENSSSCG00000009697	ADAM29	301.071	-2.19909	0.03446	0.9994	down
ENSSSCG00000002986	SELENOV	1030.96	-2.23167	0.039961	0.9994	down
ENSSSCG00000006173	GDAP1	271.31	-2.24309	0.043344	0.9994	down
ENSSSCG00000017444	KRT15	3045.58	-2.47702	0.000185	0.065664	down
ENSSSCG00000021586	ZHX2	162.677	-2.50314	0.045624	0.9994	down
ENSSSCG00000010649	VWA2	341.677	-2.63123	0.016821	0.790712	down
ENSSSCG00000031951	ENSSSCG00000031951	293.852	-2.7039	0.035818	0.9994	down
ENSSSCG00000007218	DEFB129	7836.71	-2.79944	2.05e-06	0.002066	down
ENSSSCG00000000521	PHLDA1	134.833	-3.15986	0.014241	0.741593	down
ENSSSCG00000025000	SYNDIG1L	929.978	-3.40641	0.000445	0.103466	down
ENSSSCG00000004244	MAN1A1	110.453	-3.51211	0.028169	0.987375	down
ENSSSCG00000039328	ENSSSCG00000039328	29.4673	-3.89319	0.022403	0.893245	down
ENSSSCG00000034072	ENSSSCG00000034072	406.504	-3.99958	0.003179	0.376583	down
ENSSSCG00000026141	ZNF71	132.26	-4.6359	0.032908	0.9994	down
ENSSSCG00000040946	EIF5A2	85.8404	-4.78283	0.014491	0.744704	down
ENSSSCG00000032554	ENSSSCG00000032554	90.6841	-5.14338	3.55e-06	0.003061	down
ENSSSCG00000008840	GSX2	128.378	-5.36581	0.032865	0.9994	down
ENSSSCG00000023969	ACER1	81.0107	-5.88646	0.006957	0.546161	down
ENSSSCG00000033178	ENSSSCG00000033178	118.452	-7.0701	0.003719	0.418639	down
ENSSSCG00000028696	FEN1	397.008	-8.58991	2.52e-19	1.52e-15	down
