# Supplementary material for: Identification of important extracellular vesicle RNA molecules related to sperm motility and prostate cancer
Source: Extracell Vesicles Circ Nucl Acids. 2021 Apr 8;2(2):104–26. doi: 10.20517/evcna.2021.02 (PMC11648515; doi:10.20517/evcna.2021.02)
Supplement: Supplementary file 1 [file evcna-2-2-104-SupplementaryMaterials.zip › Table/Table S9.xlsx]

## Sheet: diff_lncRNA
Table S9 Differentially expressed lncRNAs detected between H group and L group
ID	baseMean	log2FoldChange	p value	padj	regulated
MSTRG.31099.1	141.582	10.9417	5.16e-09	1.08e-05	up
MSTRG.1038.16	111.465	10.5964	6.49e-08	6.78e-05	up
MSTRG.32039.1	110.385	10.5824	9.7e-08	6.78e-05	up
MSTRG.6482.3	85.8656	10.2202	3.88e-07	0.000203752	up
MSTRG.54610.2	125.414	9.77886	6.81e-06	0.00204109	up
MSTRG.12730.4	708.942	9.56828	3.21e-05	0.00739331	up
MSTRG.54684.4	53.7854	9.54529	1.63e-06	0.000686038	up
MSTRG.72469.5	78878.3	8.87822	0.00128729	0.108029	up
MSTRG.52287.1	64.1686	8.45994	0.000141115	0.0214646	up
MSTRG.55705.1	23.5637	8.35532	4.41e-05	0.00840695	up
MSTRG.44453.2	23.1619	8.33054	1.45e-05	0.00381189	up
MSTRG.34347.1	27.7543	7.59906	0.000328659	0.0405604	up
MSTRG.59651.1	63.0155	7.14571	0.000551528	0.0609003	up
MSTRG.9345.8	26.6267	6.73424	0.00215871	0.150966	up
MSTRG.52045.1	35.6962	6.26969	0.000798356	0.0797595	up
MSTRG.21153.3	240.818	6.11485	0.00361403	0.223007	up
MSTRG.7228.11	32.0254	6.06103	0.00436531	0.247525	up
MSTRG.45703.1	51.442	5.96526	0.00965053	0.382015	up
MSTRG.51631.2	30.288	5.93209	0.00938925	0.382015	up
MSTRG.11765.7	47.6379	5.87553	0.00379521	0.227496	up
MSTRG.3032.1	8.36439	5.85228	0.00193582	0.145048	up
MSTRG.63865.1	52.9645	5.73256	0.00477212	0.256715	up
MSTRG.21153.30	134.2	5.70618	0.0211439	0.647556	up
MSTRG.64201.1	18.7489	5.6699	0.00860722	0.36853	up
MSTRG.53442.4	17.1895	5.56933	0.00258859	0.170023	up
MSTRG.39055.21	62.706	5.5274	0.0186564	0.611579	up
MSTRG.32211.2	90.2021	5.4939	0.00897731	0.376688	up
MSTRG.72689.5	204.366	5.45759	0.021688	0.647556	up
MSTRG.8707.1	14.6487	5.41999	0.00166204	0.129146	up
MSTRG.8840.1	41.9023	5.41295	0.0228404	0.647556	up
MSTRG.23730.1	80.2667	5.34005	0.0276488	0.729884	up
MSTRG.47468.8	48.769	5.33795	0.0164357	0.5747	up
MSTRG.28673.8	310.323	5.21083	0.00603752	0.292161	up
MSTRG.49511.2	170.522	5.19416	0.000899833	0.0820804	up
MSTRG.39179.1	18.1092	5.1752	0.00471188	0.256715	up
MSTRG.74629.1	69.148	5.15251	0.031013	0.757579	up
MSTRG.32021.1	15.4431	5.02297	0.0202313	0.643112	up
MSTRG.42372.10	84.3427	4.9388	0.0405567	0.868245	up
MSTRG.25418.2	17.4766	4.89771	0.0223873	0.647556	up
MSTRG.36493.3	137.676	4.89627	0.00964901	0.382015	up
MSTRG.7479.45	18.8111	4.72157	0.0348988	0.778912	up
MSTRG.71992.1	10.0557	4.71055	0.0134789	0.502997	up
MSTRG.62720.1	8.53113	4.70407	0.0025933	0.170023	up
MSTRG.52149.82	142.998	4.66411	0.0496529	0.982752	up
MSTRG.76133.2	17.3916	4.6112	0.0313275	0.757579	up
MSTRG.37492.1	78.5727	4.41699	0.0419159	0.888278	up
MSTRG.69027.2	135.419	4.36814	0.0490383	0.979831	up
MSTRG.7629.2	12.5652	4.34431	0.0219228	0.647556	up
MSTRG.73561.2	193.95	4.21102	0.0189602	0.611978	up
MSTRG.70892.1	1.45685	4.18721	0.000367768	0.0428654	up
MSTRG.33236.1	2.83579	4.1262	0.00406894	0.237129	up
MSTRG.73467.1	8.8517	4.09952	0.0314479	0.757579	up
MSTRG.29166.1	58.919	4.07304	0.0266729	0.726751	up
MSTRG.19517.1	11.3955	3.99252	0.0338312	0.771498	up
MSTRG.37144.1	4.6783	3.33257	0.0136658	0.502997	up
MSTRG.1799.1	6.50194	3.24801	0.0288702	0.740051	up
MSTRG.37144.3	8.98709	3.21268	0.0255169	0.704401	up
MSTRG.74098.1	5.23471	3.11781	0.045402	0.934947	up
MSTRG.70966.3	1061.08	3.03106	0.0185025	0.611579	up
MSTRG.75241.1	9.57625	3.01972	0.0133124	0.502997	up
MSTRG.40078.1	3.09256	2.91067	0.021992	0.647556	up
MSTRG.40086.1	570.516	2.05816	0.0317764	0.757579	up
MSTRG.49430.1	487.814	-2.0133	0.039236	0.857471	down
MSTRG.36309.1	2.13463	-2.19635	0.0402088	0.868245	down
MSTRG.25016.1	1452.64	-2.35213	0.00202236	0.146307	down
MSTRG.50762.1	3.1041	-2.58954	0.045455	0.934947	down
MSTRG.21463.1	3.42964	-2.65706	0.0325404	0.761664	down
MSTRG.46445.50	302.176	-2.71061	0.00784624	0.355373	down
MSTRG.35777.1	4.17248	-2.73882	0.034584	0.778912	down
MSTRG.48751.2	2.6144	-2.89662	0.0441253	0.92575	down
MSTRG.70966.6	575.955	-2.90345	0.0296303	0.740051	down
MSTRG.37949.1	338.399	-3.00008	0.0278316	0.729884	down
MSTRG.19882.1	456.12	-3.02309	0.0276699	0.729884	down
MSTRG.53400.1	7.9582	-3.37255	0.00808732	0.355373	down
MSTRG.55455.6	360.411	-3.43219	0.0227092	0.647556	down
MSTRG.5008.1	2.73295	-3.4797	0.0241294	0.67498	down
MSTRG.73911.1	7.20731	-3.50274	0.0367065	0.810635	down
MSTRG.33726.1	12.2436	-3.54109	0.0218099	0.647556	down
MSTRG.33435.1	20.8317	-3.90987	0.029289	0.740051	down
MSTRG.47302.1	255.66	-4.0253	0.00566635	0.292161	down
MSTRG.601.26	24.7639	-4.23251	0.0467141	0.951517	down
MSTRG.37867.1	58.2323	-4.32473	0.0290011	0.740051	down
MSTRG.35968.1	922.929	-4.36964	0.00102213	0.0893508	down
MSTRG.70496.1	36.7546	-4.44328	0.0330369	0.761664	down
MSTRG.28941.1	23.5105	-4.46753	0.0156758	0.567032	down
MSTRG.34502.4	162.416	-4.68286	0.0487112	0.979831	down
MSTRG.74764.1	13.9546	-4.77295	0.0163538	0.5747	down
MSTRG.53959.3	2.99086	-4.84126	0.00148901	0.120152	down
MSTRG.31554.1	29.1681	-5.22312	0.0329969	0.761664	down
MSTRG.63998.1	52.7404	-5.28021	0.00813056	0.355373	down
MSTRG.24044.2	12.824	-5.28949	0.0060378	0.292161	down
MSTRG.53206.2	31.2809	-5.4968	0.0170495	0.576932	down
MSTRG.70333.1	31.3641	-5.85677	0.00336815	0.214133	down
MSTRG.28673.2	58.5024	-5.99968	0.0169352	0.576932	down
MSTRG.33494.7	48.623	-6.25329	0.0120888	0.469672	down
MSTRG.52149.123	121.525	-6.30603	0.00612731	0.292161	down
MSTRG.24011.1	20.5569	-6.43439	0.0057777	0.292161	down
MSTRG.28661.3	53.6422	-6.62051	0.00755469	0.352217	down
MSTRG.75233.1	13.7033	-7.07429	0.000200447	0.0280358	down
MSTRG.4667.7	406420	-7.3225	0.000143234	0.0214646	down
MSTRG.11765.2	17.6356	-7.43954	0.000314243	0.0405604	down
MSTRG.3153.5	66.4517	-8.13932	0.000744065	0.0780524	down
MSTRG.15426.1	72.7611	-8.26951	0.000852257	0.0812743	down
MSTRG.5544.14	53.7732	-8.46849	0.000128221	0.0214646	down
MSTRG.33852.1	51.2383	-8.97778	3.52e-05	0.00739331	down
MSTRG.74876.3	52.6615	-9.01663	2.91e-06	0.0010184	down
